# Supplementary material for: 3-{[6-(4-Chloro­phen­yl)imidazo[2,1-b][1,3,4]thia­diazol-2-yl]meth­yl}-1,2-benzoxazole
Source: Acta Crystallogr Sect E Struct Rep Online. 2011 Feb 12;67(Pt 3):o617–8. doi: 10.1107/S1600536811004582 (PMC3052169; doi:10.1107/S1600536811004582)
Supplement: Supplementary file 2 [file e-67-0o617-Isup2.hkl]

#
# h,k,l, Fc-squared, Fo-squared, sigma(Fo-squared) and status flag
#
data_I
_shelx_title ' 3nova in C 2/c'
_shelx_refln_list_code          4
_shelx_F_calc_maximum      842.97
_exptl_crystal_F_000      1504.00
_reflns_d_resolution_high  0.7829
 
loop_
 _symmetry_equiv_pos_as_xyz
 'x, y, z'
 '-x, y, -z+1/2'
 'x+1/2, y+1/2, z'
 '-x+1/2, y+1/2, -z+1/2'
 '-x, -y, -z'
 'x, -y, z-1/2'
 '-x+1/2, -y+1/2, -z'
 'x+1/2, -y+1/2, z-1/2'
 
_cell_length_a    38.4193
_cell_length_b     5.7761
_cell_length_c    14.7716
_cell_angle_alpha  90.000
_cell_angle_beta  108.004
_cell_angle_gamma  90.000
 
_shelx_F_squared_multiplier     1.000
 
loop_
 _refln_index_h
 _refln_index_k
 _refln_index_l
 _refln_F_squared_calc
 _refln_F_squared_meas
 _refln_F_squared_sigma
 _refln_observed_status
   4   0   0      905.07      859.96     39.06 o
   6   0   0    40165.97    43458.63    364.77 o
   8   0   0       54.49        0.00     17.16 o
  10   0   0       60.67        0.00     13.08 o
  12   0   0    43319.09    48856.20    637.21 o
  14   0   0      303.86      216.93     29.49 o
  16   0   0    76473.07    89985.08    457.48 o
  18   0   0     5907.59     7206.62    129.09 o
  20   0   0    14045.25    16515.99    156.10 o
  22   0   0     3681.30     3320.52     74.07 o
  24   0   0    32876.10    39931.13    291.65 o
  26   0   0     5486.23     6304.54    147.22 o
  28   0   0    13465.59    14172.04    281.32 o
  30   0   0      587.33      579.46     99.85 o
  32   0   0      246.61      263.60     60.18 o
  34   0   0    22276.64    22024.72    390.87 o
  36   0   0      184.13      394.05     74.54 o
  38   0   0        5.88       17.69     64.11 o
  40   0   0     1272.21     1434.01    202.65 o
  42   0   0      841.42      689.74    152.54 o
  44   0   0       13.12       58.95     86.22 o
  46   0   0     2659.37     2959.39    266.76 o
   1   1   0      695.46        0.00      6.63 o
   3   1   0     1633.11     1050.38    811.33 o
   5   1   0      674.19      523.09    473.46 o
   7   1   0      448.27      244.77     64.47 o
   9   1   0    20831.64    22739.89    348.04 o
  11   1   0        5.50        0.00      8.30 o
  13   1   0      195.73      186.86     23.83 o
  15   1   0    13055.47    14419.97    162.30 o
  17   1   0     5093.87     5789.14     99.67 o
  19   1   0      327.87      412.18     31.00 o
  21   1   0     1541.72     1341.77     45.72 o
  23   1   0     1716.68     2064.87     69.99 o
  25   1   0     7313.59     7582.89    115.78 o
  27   1   0     5380.88     6030.11    159.23 o
  29   1   0     6271.17     6563.83    126.61 o
  31   1   0       29.70       22.19     27.19 o
  33   1   0     1760.10     2006.87     89.90 o
  35   1   0     2773.62     2818.96    106.37 o
  37   1   0     1475.27     1533.10    108.54 o
  39   1   0     1908.59     1995.39    119.85 o
  41   1   0      219.54      327.46     57.61 o
  43   1   0      984.56     1357.33    134.08 o
  45   1   0     1953.22     2699.63    200.09 o
   0   2   0    16893.90        3.68     16.21 o
   2   2   0    13784.53    16199.50    186.32 o
   4   2   0      371.04      480.73     41.65 o
   6   2   0     5714.33     6358.70    197.49 o
   8   2   0     1875.00     2212.91    124.54 o
  10   2   0     1891.06     1679.94     62.73 o
  12   2   0    13629.32    15957.60    310.20 o
  14   2   0    39384.83    46458.66    411.20 o
  16   2   0     6335.28     6432.42    141.49 o
  18   2   0     5681.28     6626.32     98.03 o
  20   2   0     6063.62     6663.88    102.90 o
  22   2   0        9.96       42.11     21.66 o
  24   2   0      335.77      426.47     46.47 o
  26   2   0     5150.21     5260.56    113.29 o
  28   2   0    17351.41    17549.56    284.75 o
  30   2   0     7976.62     8136.02    147.18 o
  32   2   0       38.48        3.57     34.99 o
  34   2   0       75.52       94.66     34.42 o
  36   2   0        0.68       37.34     29.98 o
  38   2   0     3614.69     4441.23    143.01 o
  40   2   0     2266.12     2506.98    112.83 o
  42   2   0     1310.95     1242.66    113.27 o
  44   2   0     1751.52     1903.54    167.52 o
   1   3   0     6815.53     4456.50   2489.72 o
   3   3   0      213.03      290.36     36.30 o
   5   3   0    12246.33    13414.87    162.69 o
   7   3   0    12513.41    14403.35    217.17 o
   9   3   0    16559.72    20506.75    357.71 o
  11   3   0     5249.84     5071.23     99.52 o
  13   3   0     1227.27     1183.32     83.28 o
  15   3   0      116.68      137.59     32.45 o
  17   3   0     3466.01     3218.83    109.64 o
  19   3   0     1685.58     1446.27     84.36 o
  21   3   0      174.73      148.98     39.00 o
  23   3   0    13850.10    15113.84    321.85 o
  25   3   0    19533.65    22057.94    318.50 o
  27   3   0      309.47      300.44    108.32 o
  29   3   0        0.34       49.44     23.83 o
  31   3   0     2633.98     2999.01     98.02 o
  33   3   0      939.82      746.89     59.68 o
  35   3   0     3085.97     3558.48    127.30 o
  37   3   0      283.83      311.17     46.98 o
  39   3   0     1980.62     2138.59    119.80 o
  41   3   0     2146.67     2469.60    131.52 o
   0   4   0      922.43      962.51     72.45 o
   2   4   0     9050.21     9609.20    193.80 o
   4   4   0        1.28       14.69     17.73 o
   6   4   0     1164.59     1308.44     57.61 o
   8   4   0     1156.06     1206.76     73.99 o
  10   4   0     5718.94     5551.78    140.25 o
  12   4   0     6644.37     6970.90    195.01 o
  14   4   0    16533.13    17939.04    781.94 o
  16   4   0      713.09      713.24     67.94 o
  18   4   0      224.87      241.93     50.84 o
  20   4   0      125.67      185.66     43.92 o
  22   4   0     1944.35     1737.92    103.93 o
  24   4   0       74.83       34.41     32.06 o
  26   4   0       19.08       44.83     34.25 o
  28   4   0     1003.88     1133.99    239.12 o
  30   4   0      735.73      974.55     81.93 o
  32   4   0       18.35       35.11     31.51 o
  34   4   0     1362.40     1486.96     98.82 o
  36   4   0        3.77        0.00     51.16 o
  38   4   0      570.42        0.00     59.28 o
   1   5   0      194.94      163.01     32.43 o
   3   5   0      409.46      448.55     56.05 o
   5   5   0      417.71      403.28     45.49 o
   7   5   0     1598.59     1790.81     94.42 o
   9   5   0      351.38      310.61     51.18 o
  11   5   0      828.92      920.62     78.02 o
  13   5   0      747.51      855.48    106.24 o
  15   5   0     1107.57     1243.94    123.96 o
  17   5   0        6.48        0.00     33.12 o
  19   5   0      651.62      516.43    136.33 o
  21   5   0     2152.60     2084.02    354.45 o
  23   5   0     2093.33     2159.56    253.86 o
  25   5   0       41.62        0.00     37.49 o
  27   5   0      177.09      373.61    100.22 o
  29   5   0      453.90      600.68    107.37 o
  31   5   0     1783.36     1878.33    140.43 o
  33   5   0      603.96      752.69    130.69 o
   0   6   0    11597.46    12189.79    444.35 o
   2   6   0      214.26      212.09     63.47 o
   4   6   0      172.65      138.07    105.01 o
   6   6   0       64.98       95.99     50.15 o
   8   6   0       20.78       84.48     48.25 o
  10   6   0     1093.35     1182.74    179.07 o
  12   6   0     3456.46     3621.85    228.81 o
  14   6   0       29.14       14.76     48.27 o
  16   6   0     2222.64     2167.72    166.48 o
  18   6   0       54.51       71.15     48.64 o
  20   6   0       85.98       91.94     49.99 o
  22   6   0        2.67        0.00     44.44 o
  24   6   0     3370.08     2618.20    271.92 o
  26   6   0      121.74       34.63     76.64 o
   1   7   0       31.74       28.81     43.32 o
   3   7   0      779.08      720.07    104.71 o
   5   7   0     1199.44     1313.62    139.60 o
   7   7   0     1785.76     1456.85    212.23 o
   9   7   0     1077.13     1093.56    191.59 o
  11   7   0       80.13        0.00     64.85 o
  13   7   0       86.43       64.85     82.53 o
 -45   1   1        5.61       58.32     49.14 o
 -43   1   1     1876.71     2124.80    133.39 o
 -41   1   1     1181.92     1034.56    137.90 o
 -39   1   1     2969.77     3066.83    141.14 o
 -37   1   1        0.31        0.00     27.81 o
 -35   1   1     4618.68     4537.56    134.37 o
 -33   1   1     3498.19     2937.67    104.00 o
 -31   1   1        8.58        8.75     25.08 o
 -29   1   1      669.69      767.56     53.19 o
 -27   1   1     4453.77     4064.86     97.07 o
 -25   1   1     3985.94     4125.74     85.16 o
 -23   1   1     1233.94     1384.76     49.50 o
 -21   1   1      448.75      535.57     34.55 o
 -19   1   1     6381.87     6993.97     96.34 o
 -17   1   1      518.31      410.87     41.37 o
 -15   1   1     2052.98     2244.12     87.50 o
 -13   1   1      607.96      524.25     39.16 o
 -11   1   1     1733.34     1665.47     70.25 o
  -9   1   1     4364.16     4604.22     83.59 o
  -7   1   1     3039.12     3333.21     85.90 o
  -5   1   1     7505.77     8242.96    164.33 o
  -3   1   1     2674.68     2837.80     92.11 o
  -1   1   1    59944.33    23388.68  35779.78 o
   3   1   1     1738.82        4.42     24.32 o
   7   1   1     9810.19     9834.07    139.33 o
   9   1   1     3822.75     3943.65     77.87 o
  11   1   1      903.44      876.24     38.59 o
  13   1   1      785.14      757.03     31.60 o
  15   1   1      149.28       98.12     16.93 o
  17   1   1       26.58       36.32     10.21 o
  19   1   1    14779.01    17596.64    205.03 o
  21   1   1     5569.33     5975.25     92.51 o
  23   1   1     3587.74     3668.67     76.74 o
  25   1   1      425.93      484.42     38.71 o
  27   1   1      384.91      346.71     35.11 o
  29   1   1       66.19       52.94     28.48 o
  31   1   1      459.64      543.64     55.65 o
  33   1   1      893.16      853.86     82.45 o
  35   1   1       92.28       79.87     45.05 o
  37   1   1      639.38      709.30    212.86 o
  39   1   1        7.68      116.58     61.87 o
  41   1   1        0.57       18.95     40.18 o
  43   1   1      837.42     1044.54    105.27 o
  45   1   1      573.36      554.49    169.12 o
 -44   2   1       95.16       93.55     48.71 o
 -42   2   1      985.12     1057.78     88.80 o
 -40   2   1     1631.50     1593.11    102.28 o
 -38   2   1      433.20      403.37     52.02 o
 -36   2   1      177.68       95.55     35.10 o
 -34   2   1     1368.44     1277.85     85.80 o
 -32   2   1     1100.33      968.73     88.28 o
 -30   2   1     1028.83     1142.49     80.67 o
 -28   2   1     1996.40     1928.95    119.27 o
 -26   2   1     6328.12     6626.87    140.42 o
 -24   2   1       34.36        0.00     19.20 o
 -22   2   1      266.79      226.72     32.91 o
 -20   2   1     1123.87     1096.46     59.08 o
 -18   2   1    18813.93    21330.66    217.67 o
 -16   2   1     1992.79     2001.24     44.77 o
 -14   2   1      674.91      654.53     31.18 o
 -12   2   1      502.88      636.87     31.41 o
 -10   2   1     2391.42     2981.22     70.88 o
  -8   2   1      430.16      637.61     36.67 o
  -6   2   1    23069.88    27200.84    262.65 o
  -4   2   1     9186.20    10394.91    314.29 o
  -2   2   1    23344.96    26864.10    213.53 o
   0   2   1     5987.82     5968.98    668.16 o
   2   2   1      116.06       67.97     15.03 o
   4   2   1        7.59        0.00     10.84 o
   6   2   1     3391.13     3364.78     77.75 o
   8   2   1      390.52      321.31     32.72 o
  10   2   1     1019.42      820.94     48.82 o
  12   2   1      622.46      445.72     32.32 o
  14   2   1      924.08      877.38     44.46 o
  16   2   1     6938.14     6635.10     97.79 o
  18   2   1     2703.17     2365.35     69.46 o
  20   2   1     1088.85     1016.29     46.24 o
  22   2   1      162.12      194.41     27.09 o
  24   2   1       63.03       42.23     21.27 o
  26   2   1        0.64        0.00     21.35 o
  28   2   1     3491.10     2845.33    456.35 o
  30   2   1     1319.50     1523.00    106.04 o
  32   2   1     1029.41      952.32     78.43 o
  34   2   1      109.08       20.79     28.16 o
  36   2   1      404.91      347.70     50.44 o
  38   2   1       21.98       68.38     49.36 o
  40   2   1      465.89      504.18     78.99 o
  42   2   1      161.49      117.90     46.04 o
  44   2   1     1642.44     1839.94    168.22 o
 -43   3   1      202.70      221.63     93.60 o
 -41   3   1       89.12      104.32     38.08 o
 -39   3   1        8.60        5.20     32.04 o
 -37   3   1        0.04       77.08     28.29 o
 -35   3   1     2337.39     2490.58    158.91 o
 -33   3   1      466.16      440.93     59.37 o
 -31   3   1      101.19       43.73     30.40 o
 -29   3   1     9235.62     9126.38    194.00 o
 -27   3   1     3035.86     2928.68    102.09 o
 -25   3   1     1337.64     1275.06     76.07 o
 -23   3   1       13.80       29.85     24.02 o
 -21   3   1       44.42       20.17     28.80 o
 -19   3   1     3601.65     4019.34    152.08 o
 -17   3   1      274.73      228.02     40.95 o
 -15   3   1      390.05      362.37     34.18 o
 -13   3   1     2865.82     3488.81     92.33 o
 -11   3   1     1835.91     1813.97     83.44 o
  -9   3   1     9947.97    12248.90    188.49 o
  -7   3   1      261.26      330.56     27.73 o
  -5   3   1      875.33      980.10     41.26 o
  -3   3   1     4878.83     5722.71     95.22 o
  -1   3   1      186.46      191.22     25.31 o
   1   3   1      105.54       51.23     33.08 o
   3   3   1        1.16        0.00     12.98 o
   5   3   1     4302.32     5318.18    127.85 o
   7   3   1      781.14      956.38     43.46 o
   9   3   1      831.48      763.10     40.93 o
  11   3   1      353.45      378.29     31.86 o
  13   3   1      160.01      192.93     34.36 o
  15   3   1       64.50       41.60     26.25 o
  17   3   1      336.67      401.19     49.77 o
  19   3   1      178.34      111.20     33.39 o
  21   3   1     3363.51     3865.23    150.72 o
  23   3   1      170.99      130.59     33.26 o
  25   3   1     3098.03     3202.45    107.65 o
  27   3   1      415.68      386.18     50.63 o
  29   3   1        9.94        0.00     32.99 o
  31   3   1     1008.22      927.53     74.21 o
  33   3   1      240.08      230.06     42.63 o
  35   3   1       61.58       80.54     42.41 o
  37   3   1       94.87      136.18     48.87 o
  39   3   1       19.00       33.34     43.57 o
  41   3   1       51.76       69.60     66.50 o
 -38   4   1       37.29       95.17     47.36 o
 -36   4   1        2.13       64.13     40.67 o
 -34   4   1      455.19      527.38     67.21 o
 -32   4   1     1284.22     1499.84    208.83 o
 -30   4   1       99.04      141.04     41.52 o
 -28   4   1     1630.91     1494.32    105.54 o
 -26   4   1     1888.59     2001.72    108.92 o
 -24   4   1      378.57      292.48     54.67 o
 -22   4   1     2102.63     1884.05    106.37 o
 -20   4   1     1544.73     1820.91    102.96 o
 -18   4   1     1346.92     1256.11     87.74 o
 -16   4   1     6864.81     7257.46    174.60 o
 -14   4   1      227.30      203.12     32.96 o
 -12   4   1     2061.00     1880.04    100.19 o
 -10   4   1      831.42      946.89     64.39 o
  -8   4   1      525.50      563.62     52.90 o
  -6   4   1     1051.48     1224.73     68.71 o
  -4   4   1      392.79      366.20     36.92 o
  -2   4   1     3017.84     3052.16     79.86 o
   0   4   1     6478.38     6852.51    109.42 o
   2   4   1      145.97      176.96     55.28 o
   4   4   1     1559.69     1655.90     62.44 o
   6   4   1      669.69      869.98     49.26 o
   8   4   1     2086.71     2380.80     91.45 o
  10   4   1     2205.03     2642.89    129.14 o
  12   4   1     7331.94     7878.12    271.67 o
  14   4   1     1090.40     1120.98     78.82 o
  16   4   1      795.90      572.34     63.11 o
  18   4   1     1333.79     1443.41    124.32 o
  20   4   1        3.18       66.88     32.98 o
  22   4   1     2965.87     2414.04    180.91 o
  24   4   1     1792.81     1895.11    118.21 o
  26   4   1      950.77     1023.85     95.17 o
  28   4   1     1203.90     1212.00    104.01 o
  30   4   1       28.17       70.65     36.00 o
  32   4   1      523.27      571.80     74.16 o
  34   4   1      181.07      166.81     46.83 o
  36   4   1      730.18      460.79    108.69 o
  38   4   1      271.34        0.00     53.40 o
 -35   5   1       23.78       30.12     69.32 o
 -33   5   1       29.44      123.80     68.53 o
 -31   5   1      749.80      636.92    177.22 o
 -29   5   1      355.51      235.85     64.98 o
 -27   5   1      388.76      372.90     76.93 o
 -25   5   1     1980.25     1841.03    183.12 o
 -23   5   1      754.60      849.30    112.11 o
 -21   5   1      171.65      208.90     62.31 o
 -19   5   1     1440.04     1417.52    132.80 o
 -17   5   1       60.20       28.78     63.00 o
 -15   5   1     3266.26     3141.30    165.72 o
 -13   5   1      183.02      259.01     51.06 o
 -11   5   1      162.12       95.21     29.54 o
  -9   5   1     4591.20     4550.02    120.36 o
  -7   5   1      169.07      230.25     39.35 o
  -5   5   1       66.44       76.70     31.88 o
  -3   5   1     2083.46     2259.33    162.12 o
  -1   5   1      174.27      150.74     39.50 o
   1   5   1       17.22        0.00     26.57 o
   3   5   1        7.58        0.00     21.04 o
   5   5   1     4262.32     4620.81    176.41 o
   7   5   1     3221.23     3389.14    179.80 o
   9   5   1     2604.05     3046.15    228.81 o
  11   5   1      521.17      460.27     95.43 o
  13   5   1       13.98       71.03     46.90 o
  15   5   1      204.10      191.13     52.83 o
  17   5   1       99.48      104.56     46.38 o
  19   5   1      465.84      469.33     87.69 o
  21   5   1     3726.22     3834.09    266.02 o
  23   5   1      531.41      545.77     77.37 o
  25   5   1      966.05      973.68     98.20 o
  27   5   1       41.82      115.16     85.16 o
  29   5   1      338.43      421.14    106.21 o
  31   5   1       38.10      173.21     50.54 o
  33   5   1      190.79      265.45     62.03 o
 -26   6   1       15.64        0.00     49.60 o
 -24   6   1        0.03        0.00     43.17 o
 -22   6   1      112.69      106.96     54.53 o
 -20   6   1      387.32      276.08     69.41 o
 -18   6   1      724.39      550.90    120.48 o
 -16   6   1       87.62      177.72     91.74 o
 -14   6   1      463.87      499.41     90.92 o
 -12   6   1      133.30      116.88     56.02 o
 -10   6   1      603.72      587.14     92.19 o
  -8   6   1       18.76       45.19     33.27 o
  -6   6   1      194.97      257.57     64.86 o
  -4   6   1     8396.96     8288.08    256.94 o
  -2   6   1     1949.47     2146.00    257.91 o
   0   6   1     1162.18     1132.17    120.35 o
   2   6   1       93.85       18.12     41.92 o
   4   6   1        2.03        0.00     38.55 o
   6   6   1     1159.51     1262.68    123.15 o
   8   6   1        1.29        0.00     37.34 o
  10   6   1      339.82      501.08     91.94 o
  12   6   1     1715.17     2124.36    160.14 o
  14   6   1        3.15       39.66     47.05 o
  16   6   1     1672.27     1680.91    254.97 o
  18   6   1       70.40       19.16     56.74 o
  20   6   1        0.04       29.81     48.19 o
  22   6   1      591.24      860.49    133.79 o
  24   6   1       13.79       99.98     72.20 o
  26   6   1        5.18        0.00     43.74 o
 -15   7   1        4.49       60.43     71.48 o
 -13   7   1      119.75       79.59     78.11 o
 -11   7   1      657.47      587.31    142.22 o
  -9   7   1       31.64      125.27     83.27 o
  -7   7   1      382.81      190.12     90.64 o
  -5   7   1      666.65      867.36    116.35 o
  -3   7   1      811.79      717.37    111.27 o
  -1   7   1       60.26       69.77    110.90 o
   1   7   1      121.64       73.59     56.54 o
   3   7   1      115.08      150.62     81.06 o
   5   7   1       35.15        0.00     62.64 o
   7   7   1     1348.86     1231.36    207.07 o
   9   7   1      373.70       92.85     84.74 o
  11   7   1       30.85        0.00     59.69 o
  13   7   1      562.67      561.52    145.91 o
 -48   0   2        3.22       85.48     89.90 o
 -46   0   2       28.56       97.27     85.48 o
 -44   0   2     5334.40     6820.74    382.45 o
 -42   0   2      253.96      179.80     90.64 o
 -40   0   2     1446.54     1794.35    208.54 o
 -38   0   2     1387.80     1002.18    162.85 o
 -34   0   2     1160.93      551.52    463.88 o
 -32   0   2      101.39       69.62     28.87 o
 -30   0   2      344.81      298.37     87.52 o
 -28   0   2     3245.40     1461.68     83.05 o
 -26   0   2      102.23        0.00     36.11 o
 -24   0   2      920.72      911.53     55.93 o
 -22   0   2     4050.32     4446.95    133.25 o
 -20   0   2    12581.06    12893.20    216.54 o
 -18   0   2     1434.16     1576.10     73.97 o
 -16   0   2     8905.43     8593.25    156.95 o
 -14   0   2       29.78        0.00     21.25 o
 -12   0   2      229.24      138.57     28.96 o
 -10   0   2      135.74       82.84     33.53 o
  -8   0   2     2451.28     2529.04     87.69 o
   0   0   2      552.68        0.00     53.06 o
   2   0   2     1649.62       14.00     14.74 o
   6   0   2     3714.81     3443.16     82.99 o
   8   0   2    18050.15    19037.29    205.77 o
  10   0   2     1002.90      860.20     86.59 o
  12   0   2     2324.05     2481.22     66.93 o
  14   0   2     2962.38     2791.90     75.16 o
  16   0   2    10181.69    10715.75    148.09 o
  18   0   2      455.00      405.29     45.16 o
  20   0   2      485.51      313.23     48.97 o
  22   0   2     5705.32     6329.56    128.37 o
  24   0   2     4921.59     4791.75    116.87 o
  26   0   2     1896.94     2053.28    193.07 o
  28   0   2     8963.18    10076.38    315.39 o
  30   0   2      271.75      331.61     70.34 o
  32   0   2        3.66        0.00     37.52 o
  34   0   2      440.85      484.22     82.53 o
  36   0   2      588.11      614.20    146.27 o
  38   0   2       40.04       50.24    133.01 o
  40   0   2     2311.02     2590.94    254.23 o
  42   0   2      753.57      836.38    167.28 o
  44   0   2     3278.03     3816.40    299.18 o
 -47   1   2      232.97      210.62    142.59 o
 -45   1   2      865.49     1086.25    134.08 o
 -43   1   2        0.90       33.33     32.61 o
 -41   1   2     2715.33     2451.86    107.44 o
 -39   1   2     2248.53     2095.60     99.76 o
 -37   1   2     2068.15     2161.77    106.15 o
 -35   1   2      411.24      515.90     54.79 o
 -33   1   2      107.14      133.46     33.31 o
 -31   1   2     1138.82     1325.79    182.75 o
 -29   1   2     6158.16     6116.53    159.84 o
 -27   1   2     5616.07     5529.05     99.59 o
 -25   1   2     3114.00     2958.82     71.52 o
 -23   1   2      876.42      882.90     36.31 o
 -21   1   2        6.17        0.00     15.01 o
 -19   1   2     9324.96    11011.90    163.48 o
 -17   1   2     2303.46     2124.86     74.22 o
 -15   1   2      753.57      612.51     44.24 o
 -13   1   2     4889.04     5323.37    102.15 o
 -11   1   2    21293.91    23219.45    259.26 o
  -9   1   2      123.77      119.38     18.40 o
  -7   1   2       25.63        0.00     12.02 o
  -5   1   2     4094.09     4234.09     96.08 o
  -3   1   2    13767.06    15548.49    138.93 o
  -1   1   2    32725.80    37302.01    245.28 o
   1   1   2    25298.24    28843.05    475.67 o
   3   1   2     3024.58     3066.16     80.62 o
   5   1   2     5300.39     5365.19    150.18 o
   7   1   2     4174.01     4199.18    120.19 o
   9   1   2     3514.91     3586.01     61.82 o
  11   1   2     6484.04     6295.71    129.95 o
  13   1   2     7799.16     8268.77    104.88 o
  15   1   2     1912.38     1833.75     54.60 o
  17   1   2     2687.05     2572.27     89.93 o
  19   1   2     1761.91     1801.64    103.02 o
  21   1   2       12.77        5.70     17.72 o
  23   1   2     3810.91     4054.36    101.65 o
  25   1   2      959.02      948.39     60.41 o
  27   1   2     1514.50     1248.70     78.60 o
  29   1   2     6364.48     7020.17    326.08 o
  31   1   2        4.92       16.45     23.19 o
  33   1   2      344.72      237.37     52.38 o
  35   1   2      619.54      678.38     80.09 o
  37   1   2     2213.90     2538.02    132.13 o
  39   1   2      556.63      599.53    102.93 o
  41   1   2     2840.96     2744.32    147.82 o
  43   1   2       69.72       65.86     59.12 o
 -46   2   2      803.99      830.09    132.26 o
 -44   2   2      130.19      208.48     46.47 o
 -42   2   2     1782.76     1968.95    112.05 o
 -40   2   2       92.07       75.82     45.65 o
 -38   2   2       74.76       84.11     31.42 o
 -36   2   2      565.52      674.98     65.94 o
 -34   2   2     1591.72     1665.60    108.91 o
 -32   2   2      107.58      132.89     59.29 o
 -30   2   2     2784.81     2996.71    100.11 o
 -28   2   2     3929.24     3746.96    161.33 o
 -26   2   2     1648.29     1950.41     80.56 o
 -24   2   2      323.25      251.52     36.32 o
 -22   2   2    10198.25    10821.00    199.54 o
 -20   2   2      119.53      102.15     28.49 o
 -18   2   2     3239.11     3243.10     99.20 o
 -16   2   2      957.42     1028.11     41.06 o
 -14   2   2      302.88      342.39     24.32 o
 -12   2   2     5142.05     5913.78    236.50 o
 -10   2   2        0.90       26.03     14.89 o
  -8   2   2     1205.78     1427.23     71.00 o
  -6   2   2    27904.87    32543.80    210.62 o
  -4   2   2      778.49      905.55     35.23 o
  -2   2   2     2017.22     2078.96     61.50 o
   0   2   2      801.50      894.54     54.52 o
   2   2   2     2929.57     3187.58     75.23 o
   4   2   2     3550.28     3983.61    117.54 o
   6   2   2    17003.91    19496.34    193.71 o
   8   2   2      886.68      853.88     35.99 o
  10   2   2       89.58       23.10     14.76 o
  12   2   2     2963.67     2982.58     65.71 o
  14   2   2      166.05      142.83     22.63 o
  16   2   2       48.46       41.36     18.32 o
  18   2   2     2782.56     2846.72     72.56 o
  20   2   2      609.25      529.60     37.96 o
  22   2   2     6700.25     6997.43    111.04 o
  24   2   2      595.95      773.06     54.43 o
  26   2   2     2064.59     2157.69     78.89 o
  28   2   2     1913.14     1611.03     74.76 o
  30   2   2      875.79     1047.41     78.09 o
  32   2   2      132.11      125.67     42.98 o
  34   2   2     1113.83     1173.16    100.87 o
  36   2   2     1425.31     1528.90    112.95 o
  38   2   2      151.08      231.10     52.11 o
  40   2   2        0.53        0.00     36.59 o
  42   2   2     1767.88     1590.63    161.78 o
 -43   3   2     2400.20     2617.97    134.22 o
 -41   3   2      931.76      848.31     76.59 o
 -39   3   2     2383.54     2705.77    114.83 o
 -37   3   2      475.57      514.30     84.77 o
 -35   3   2      717.15      684.62     81.41 o
 -33   3   2      639.83      806.68     77.22 o
 -31   3   2       43.21       46.89     26.72 o
 -29   3   2     4358.98     4097.17    145.08 o
 -27   3   2     8422.90     9054.87    177.25 o
 -25   3   2     5719.23     5907.65    140.46 o
 -23   3   2      980.22      793.05     60.60 o
 -21   3   2     4304.38     4401.09    139.12 o
 -19   3   2      291.54      252.46     54.45 o
 -17   3   2      143.73      140.31     55.27 o
 -15   3   2     4218.37     3941.82     98.60 o
 -13   3   2    13138.08    15087.07    225.05 o
 -11   3   2      152.65      171.37     28.95 o
  -9   3   2     3569.57     3150.35     93.64 o
  -7   3   2     2932.61     3228.91     68.42 o
  -5   3   2      197.04      136.10     22.23 o
  -3   3   2     5614.09     6097.78    100.59 o
  -1   3   2    12258.81    14723.95    133.57 o
   1   3   2    10778.92     9611.43   3676.81 o
   3   3   2    22336.08    24667.57    215.02 o
   5   3   2      444.84      358.94     46.05 o
   7   3   2     2953.09     3293.32     74.97 o
   9   3   2      659.64      573.07     38.65 o
  11   3   2      532.13      418.34     34.84 o
  13   3   2     6513.59     6864.94    128.08 o
  15   3   2     3175.16     3063.45     75.04 o
  17   3   2      452.60      495.55     49.35 o
  19   3   2     5310.82     5680.83    133.38 o
  21   3   2     1064.67     1092.83     70.98 o
  23   3   2     4451.94     4232.34    144.87 o
  25   3   2     1690.55     1623.07     87.07 o
  27   3   2     5685.94     5560.56    181.33 o
  29   3   2     4769.71     4975.67    147.63 o
  31   3   2     1133.15     1385.31     90.53 o
  33   3   2      289.92      391.50     63.60 o
  35   3   2       51.47        0.00     35.06 o
  37   3   2        1.21      116.41     58.76 o
  39   3   2     1819.17     1848.51    213.33 o
 -40   4   2      151.73      101.36     52.38 o
 -38   4   2       11.89      103.52     72.22 o
 -36   4   2       26.54       60.56     38.95 o
 -34   4   2     2878.33     3556.97    152.28 o
 -32   4   2      387.81      378.21     62.19 o
 -30   4   2     1897.47     2066.36    182.74 o
 -28   4   2      788.12      703.58     79.76 o
 -26   4   2     1659.62     1596.46    106.93 o
 -24   4   2     2426.35     2619.86    119.59 o
 -22   4   2     3032.63     2973.00    123.19 o
 -20   4   2      965.52      891.65     79.62 o
 -18   4   2     2579.90     2361.61    131.11 o
 -16   4   2     1595.28     1600.04    114.34 o
 -14   4   2      882.49      929.12     65.89 o
 -12   4   2      623.81      898.34     74.01 o
 -10   4   2      990.12     1207.59     69.34 o
  -8   4   2     1496.80     1655.90     84.09 o
  -6   4   2     6684.53     6728.61    147.59 o
  -4   4   2      794.24      866.87     42.42 o
  -2   4   2     1348.52     1395.36     51.19 o
   0   4   2      406.24      469.24     38.43 o
   2   4   2      763.69      644.06    201.65 o
   4   4   2      166.24      125.14     29.43 o
   6   4   2     2930.02     2866.72     97.71 o
   8   4   2     2396.38     2461.34     91.76 o
  10   4   2     6075.23     6603.26    205.03 o
  12   4   2     1016.14     1146.68    154.75 o
  14   4   2     2367.91     2622.62    194.54 o
  16   4   2      237.67      159.24     43.23 o
  18   4   2     1234.47     1169.64     94.32 o
  20   4   2       55.46       86.91     34.35 o
  22   4   2     2291.68     2198.81    116.46 o
  24   4   2     1747.49     1819.72    123.76 o
  26   4   2       80.08      162.10     46.55 o
  28   4   2      837.56      635.94     80.59 o
  30   4   2     3138.11     3247.37    147.41 o
  32   4   2      336.64      264.64     58.58 o
  34   4   2     2788.50     2952.86    174.33 o
  36   4   2     1438.62        0.00     62.95 o
 -35   5   2       34.44        2.31     55.64 o
 -33   5   2      397.40      243.12     74.89 o
 -31   5   2      419.74      586.86    117.54 o
 -29   5   2     3007.96     2517.94    235.07 o
 -27   5   2     1471.00     1342.12    176.00 o
 -25   5   2     1866.76     1925.87    122.23 o
 -23   5   2      327.31      255.55     51.30 o
 -21   5   2     3082.53     3343.21    138.40 o
 -19   5   2      512.02      475.17     78.30 o
 -17   5   2     2612.49     2545.83    128.91 o
 -15   5   2    10832.67    11245.58    235.74 o
 -13   5   2    10540.39    10989.03    653.26 o
 -11   5   2     5504.20     5492.85    150.65 o
  -9   5   2      760.63      666.55     67.57 o
  -7   5   2     1367.62     1309.00    137.10 o
  -5   5   2      532.41      460.16     57.06 o
  -3   5   2     3173.48     3550.30    122.23 o
  -1   5   2     8474.24    10483.13    356.66 o
   1   5   2    21218.38    24249.87    312.31 o
   3   5   2     1469.55     1705.21     92.87 o
   5   5   2        3.41       16.27     33.64 o
   7   5   2       65.17       29.68     42.17 o
   9   5   2       60.55       64.52     47.50 o
  11   5   2     5276.57     5217.25    297.71 o
  13   5   2     8472.74     8922.38    391.29 o
  15   5   2     6079.02     6571.41    254.69 o
  17   5   2     5855.16     6001.69    226.57 o
  19   5   2       12.65      117.93     38.58 o
  21   5   2     2319.76     2728.29    131.43 o
  23   5   2      104.11       94.19     40.24 o
  25   5   2     1562.30     2095.55    138.11 o
  27   5   2       90.95       12.42     74.14 o
  29   5   2     2099.22     2187.69    147.82 o
  31   5   2       98.83       37.88     45.99 o
 -28   6   2     1683.03      153.67     66.83 o
 -26   6   2      103.72       76.58     61.14 o
 -24   6   2      297.02      393.49     88.55 o
 -22   6   2      466.96      405.38     82.43 o
 -20   6   2     2589.62     2634.19    165.87 o
 -18   6   2        0.79        0.00     67.06 o
 -16   6   2     1627.04     1725.01    151.53 o
 -14   6   2      186.52      242.91     63.99 o
 -12   6   2      443.17      452.09    110.90 o
 -10   6   2      701.57      612.86     94.56 o
  -8   6   2      200.82      237.16     51.86 o
  -6   6   2        2.08        0.00     37.00 o
  -4   6   2     4654.82     4519.62    236.18 o
  -2   6   2      787.90     1138.51    169.49 o
   0   6   2      454.70      414.14    114.22 o
   2   6   2        2.72        0.00     49.37 o
   4   6   2     1670.21     2148.06    226.23 o
   6   6   2      710.41      736.90    153.28 o
   8   6   2      378.18      484.14    131.90 o
  10   6   2      967.96      991.66    119.97 o
  12   6   2      133.03      188.61     53.84 o
  14   6   2       22.37       82.97     40.17 o
  16   6   2     1792.60     2362.87    209.73 o
  18   6   2      332.64      307.40     89.60 o
  20   6   2      955.95      756.48    112.97 o
  22   6   2     1832.73     2555.88    230.65 o
  24   6   2      365.24      392.09    188.61 o
 -15   7   2     1336.17     1722.87    238.02 o
 -13   7   2     4332.95     4996.91    335.29 o
 -11   7   2     5069.09     5154.61    339.71 o
  -9   7   2      689.61      479.72    134.12 o
  -7   7   2      123.64      194.54     93.59 o
  -5   7   2      841.87      685.98    109.01 o
  -3   7   2      146.69      145.19     62.29 o
  -1   7   2     1875.69     1956.19    163.96 o
   1   7   2     2015.52     1944.83    165.18 o
   3   7   2      336.58      274.63    121.22 o
   5   7   2     1310.90     1159.14    199.70 o
   7   7   2        5.71       45.69     89.16 o
   9   7   2       33.08       75.16     70.74 o
  11   7   2     3010.47     3262.25    270.44 o
 -47   1   3      364.70      302.78    214.81 o
 -45   1   3      415.50      229.71    149.96 o
 -43   1   3      176.99      414.63     78.77 o
 -41   1   3      112.34       91.99     39.35 o
 -39   1   3      125.36      202.86     40.29 o
 -37   1   3      622.82      731.75     64.99 o
 -35   1   3      179.73      239.89     58.95 o
 -33   1   3     4721.60     4632.52    148.93 o
 -31   1   3      585.20      554.99     64.17 o
 -29   1   3      965.87     1154.37     82.93 o
 -27   1   3      256.48      274.19     27.07 o
 -25   1   3      246.19      220.41     22.84 o
 -23   1   3     6351.48     6766.11     97.20 o
 -21   1   3     6574.64     7377.84    114.97 o
 -19   1   3    18849.98    22344.65    190.72 o
 -17   1   3     1667.17     1921.74     54.46 o
 -15   1   3     9345.87     9765.07    135.63 o
 -13   1   3    10560.00    11827.95    157.10 o
 -11   1   3     3150.70     3124.58     95.91 o
  -9   1   3     7438.81     7984.17     86.37 o
  -7   1   3     6358.28     6829.07     74.78 o
  -5   1   3     4594.76     4779.18    191.66 o
  -3   1   3     7834.04     8865.35     91.78 o
  -1   1   3     8265.85     8870.73    107.98 o
   1   1   3   164419.50   181170.72   3502.48 o
   3   1   3     5602.97     5654.71     69.69 o
   5   1   3     2390.23     2307.44     51.48 o
   7   1   3     1902.78     1979.80     51.02 o
   9   1   3      387.45      419.24     30.22 o
  11   1   3      333.21      288.60     30.63 o
  13   1   3       20.29       15.16     18.38 o
  15   1   3     5533.77     5840.32     94.19 o
  17   1   3     2680.22     2648.05     67.65 o
  19   1   3     1642.33     1635.42     58.76 o
  21   1   3     2950.72     2910.99     91.10 o
  23   1   3      466.01      427.76     48.71 o
  25   1   3     8439.99     9382.39    225.07 o
  27   1   3      676.19      557.30     49.12 o
  29   1   3      228.61      180.50     40.55 o
  31   1   3       48.26       46.44     36.49 o
  33   1   3      584.89      494.13     71.68 o
  35   1   3     7419.95     8057.71    245.49 o
  37   1   3      139.70      183.03     52.91 o
  39   1   3     2919.64     2874.21    143.88 o
  41   1   3       54.24        0.00     64.36 o
  43   1   3      166.98      268.33     62.66 o
 -46   2   3     2357.90     2984.34    211.06 o
 -44   2   3     1890.18     2066.40    152.95 o
 -42   2   3       20.99      111.98     29.71 o
 -40   2   3        0.02        1.85     25.48 o
 -38   2   3     1262.06     1293.18    104.69 o
 -36   2   3      447.88      424.01     63.50 o
 -34   2   3       53.71        0.00     29.88 o
 -32   2   3     2126.30     2057.01    111.47 o
 -30   2   3     2787.36     3105.05    101.33 o
 -28   2   3     7344.53     7180.03    279.65 o
 -26   2   3     1323.35     1527.75     71.40 o
 -24   2   3    11149.37    11840.54    324.11 o
 -22   2   3     4400.20     4494.48    126.29 o
 -20   2   3      225.73      384.50     67.26 o
 -18   2   3       66.23       39.45     12.71 o
 -16   2   3     2378.46     2617.03     58.36 o
 -14   2   3     1536.06     1414.04     57.86 o
 -12   2   3      150.98      249.23     23.95 o
 -10   2   3     2981.18     2772.55     60.26 o
  -8   2   3     9159.60    10247.63     99.57 o
  -6   2   3     4620.82     5399.02     78.02 o
  -4   2   3     3699.84     3881.84     70.07 o
  -2   2   3     4484.03     5050.88     92.97 o
   0   2   3     1280.23     1322.79     45.12 o
   2   2   3    13767.36    14833.55    185.06 o
   4   2   3     1240.33     1106.66     60.70 o
   6   2   3    20253.01    23346.43    187.73 o
   8   2   3     2704.19     2623.63     65.10 o
  10   2   3    17695.37    21177.93    266.41 o
  12   2   3     3326.96     3715.05     88.61 o
  14   2   3      669.34      537.69     59.66 o
  16   2   3     1610.90     1517.28     56.39 o
  18   2   3     5616.06     5677.88    114.59 o
  20   2   3       37.52       54.09     25.33 o
  22   2   3       74.03       94.13     26.67 o
  24   2   3     1325.38     1476.51     73.91 o
  26   2   3    12567.35    13653.73    327.69 o
  28   2   3     2453.61     2498.43     94.07 o
  30   2   3       56.77       57.84     27.00 o
  32   2   3      442.88      454.30     68.29 o
  34   2   3      184.12      157.11     46.46 o
  36   2   3      128.32      171.68     65.30 o
  38   2   3       73.47       58.64     43.10 o
  40   2   3     1489.19     1422.21    122.20 o
 -43   3   3       22.71       95.12     42.21 o
 -41   3   3       41.04       15.87     46.21 o
 -39   3   3       36.42        0.00     62.09 o
 -37   3   3       13.96        0.00     32.45 o
 -35   3   3        0.45       19.26     66.03 o
 -33   3   3       21.15        1.13     31.17 o
 -31   3   3       18.47       38.61     23.60 o
 -29   3   3        9.36       42.88     28.76 o
 -27   3   3       49.14       30.47     23.65 o
 -25   3   3     2796.43     2838.06    115.71 o
 -23   3   3     1048.43     1076.98     78.49 o
 -21   3   3     4015.40     4223.66    128.14 o
 -19   3   3      175.59      139.65     32.75 o
 -17   3   3       51.92       25.28     34.73 o
 -15   3   3      598.51      596.43     43.66 o
 -13   3   3      344.10      319.34     37.71 o
 -11   3   3       78.59      116.09     26.81 o
  -9   3   3      306.64      444.06     29.70 o
  -7   3   3      549.63      643.13     30.41 o
  -5   3   3     4969.07     6315.20     87.13 o
  -3   3   3      479.22      497.01     33.83 o
  -1   3   3      151.29      160.84     18.63 o
   1   3   3     4116.82     4307.00     70.10 o
   3   3   3       77.93      119.31     20.65 o
   5   3   3      332.91      357.09     27.46 o
   7   3   3     2101.72     2021.32     54.98 o
   9   3   3     4381.92     4556.53     88.55 o
  11   3   3     2317.86     2362.37     85.13 o
  13   3   3      256.40      263.61     31.33 o
  15   3   3       58.09       89.39     24.56 o
  17   3   3      692.33      666.10     55.27 o
  19   3   3     1623.92     1716.15     81.27 o
  21   3   3      258.67      223.25     40.70 o
  23   3   3      514.77      430.83     52.72 o
  25   3   3      330.78      307.03     48.49 o
  27   3   3      827.64      882.84     72.05 o
  29   3   3     5340.33     4798.77    140.98 o
  31   3   3      538.23      455.90     79.90 o
  33   3   3      255.54      145.17     86.95 o
  35   3   3     3112.05     3052.97    257.91 o
  37   3   3        3.69        0.00     78.11 o
  39   3   3       10.61        0.00     81.06 o
 -40   4   3      982.17     1337.08    151.88 o
 -38   4   3       13.07       38.69     52.84 o
 -36   4   3     1817.99     2078.03    183.08 o
 -34   4   3      334.69      316.27     57.05 o
 -32   4   3      776.04      861.08    146.34 o
 -30   4   3       68.51        5.63     38.67 o
 -28   4   3      704.52      582.50     72.47 o
 -26   4   3      143.83      102.86     36.83 o
 -24   4   3     4069.33     4031.88    145.83 o
 -22   4   3     2077.09     2014.82    133.66 o
 -20   4   3       24.50        0.00     36.72 o
 -18   4   3     1204.30     1134.67    105.83 o
 -16   4   3     1727.56     1787.04    120.54 o
 -14   4   3      198.10      141.32     36.39 o
 -12   4   3     8495.65     8946.55    174.76 o
 -10   4   3      925.78     1089.34     68.77 o
  -8   4   3     4405.42     4865.75    130.28 o
  -6   4   3      498.72      522.88     80.17 o
  -4   4   3       42.15       48.90     18.46 o
  -2   4   3     1063.32     1123.14     58.57 o
   0   4   3     7962.45     8659.13    128.07 o
   2   4   3     1330.72     1448.42     82.95 o
   4   4   3       31.69       37.23     21.19 o
   6   4   3      683.05      714.20     52.78 o
   8   4   3       81.61       63.19     27.97 o
  10   4   3     2971.06     2697.11    110.37 o
  12   4   3     3256.80     3044.83    119.25 o
  14   4   3      205.82      191.73     46.66 o
  16   4   3     5307.10     5752.36    238.62 o
  18   4   3       55.36       53.44     34.19 o
  20   4   3       27.40       62.88     32.71 o
  22   4   3     3904.20     3659.07    147.21 o
  24   4   3       20.67       38.28     45.85 o
  26   4   3     2011.29     2034.87    130.69 o
  28   4   3       98.45      182.57     47.00 o
  30   4   3      133.57      154.28     68.72 o
  32   4   3      656.52      514.70    108.69 o
  34   4   3     1132.01      707.77    474.56 o
  36   4   3        5.42        0.00     59.69 o
 -35   5   3      169.97       87.79     80.44 o
 -33   5   3      776.54      744.20     96.21 o
 -31   5   3       66.16       82.51     41.15 o
 -29   5   3       16.22        0.00     28.48 o
 -27   5   3      631.68      804.55     86.88 o
 -25   5   3       50.21       16.78     33.22 o
 -23   5   3     1651.94     1653.80    112.68 o
 -21   5   3     1961.76     2044.25    116.79 o
 -19   5   3      589.48      575.09     90.55 o
 -17   5   3      165.34      214.94     90.27 o
 -15   5   3      995.44     1008.87    125.64 o
 -13   5   3     1037.69      702.72    103.90 o
 -11   5   3      359.14      255.51     45.82 o
  -9   5   3     4151.48     4486.22    187.06 o
  -7   5   3     2244.07     2313.76    104.69 o
  -5   5   3     1833.96     1874.05     96.40 o
  -3   5   3      109.64      194.53     43.18 o
  -1   5   3      491.93      535.18     81.86 o
   1   5   3     2765.00     2604.78    149.68 o
   3   5   3     3402.80     3655.32    111.98 o
   5   5   3      562.15      457.87     59.87 o
   7   5   3        9.98        0.00     32.33 o
   9   5   3      886.86      817.89     81.07 o
  11   5   3        0.59        0.00     33.94 o
  13   5   3      132.79       96.62     44.46 o
  15   5   3     3962.14     3864.98    150.01 o
  17   5   3       48.73       38.94     36.66 o
  19   5   3      199.00      180.49     49.35 o
  21   5   3      741.15      894.05     94.91 o
  23   5   3        9.67       61.46     37.29 o
  25   5   3     3076.76     3089.14    152.69 o
  27   5   3        5.35       44.49     43.24 o
  29   5   3       60.16      178.62     84.69 o
  31   5   3      136.91      136.85     56.47 o
 -28   6   3        8.87       58.93     63.16 o
 -26   6   3      104.98      124.03     66.20 o
 -24   6   3      596.77      544.09    102.49 o
 -22   6   3        2.09       67.79     49.89 o
 -20   6   3       14.78       31.24     50.11 o
 -18   6   3      136.78      230.03     60.90 o
 -16   6   3     1515.17     1560.67    176.86 o
 -14   6   3       95.93       72.69     44.44 o
 -12   6   3      843.59      867.33    154.75 o
 -10   6   3       50.52      114.96     66.32 o
  -8   6   3      512.35      502.63     83.25 o
  -6   6   3      799.72      792.90    138.54 o
  -4   6   3        0.14        0.00     37.42 o
  -2   6   3       38.70      106.18     55.64 o
   0   6   3      489.77      449.18     82.05 o
   2   6   3      498.41      454.16     81.02 o
   4   6   3     5994.61     5924.64    576.99 o
   6   6   3      288.28      210.83     63.56 o
   8   6   3      491.82      520.99    126.01 o
  10   6   3     1886.44     2284.39    242.44 o
  12   6   3      803.03      869.37    137.70 o
  14   6   3      154.79      179.31     88.87 o
  16   6   3        0.66       15.86     43.61 o
  18   6   3      565.74      574.88     81.99 o
  20   6   3      712.96      835.35    139.89 o
  22   6   3        4.37        3.55     46.74 o
 -15   7   3        1.01       59.69     70.74 o
 -13   7   3      701.59      677.21    148.85 o
 -11   7   3      154.55      301.39    107.59 o
  -9   7   3     1346.44     1221.04    203.38 o
  -7   7   3      317.40      425.93    121.59 o
  -5   7   3      593.78      690.61    106.81 o
  -3   7   3       16.23      136.39     59.37 o
  -1   7   3      656.39      930.33    120.93 o
   1   7   3        8.19       27.79     51.09 o
   3   7   3       31.83       44.18     52.62 o
   5   7   3      435.16      588.05    146.64 o
   7   7   3       32.02       69.27     78.85 o
   9   7   3       56.48       98.01     82.53 o
 -48   0   4      746.66        0.00     72.95 o
 -46   0   4      942.78      853.33    157.70 o
 -44   0   4      252.21      339.71     93.59 o
 -42   0   4        0.18       42.74     53.06 o
 -40   0   4     5543.86     5990.99    330.13 o
 -38   0   4      436.67      355.19     98.01 o
 -36   0   4      370.40      415.61    100.96 o
 -34   0   4    20247.81    19248.69    347.83 o
 -32   0   4     1312.68     1256.86    109.06 o
 -30   0   4       81.77       87.59     40.90 o
 -28   0   4    32861.20    35840.89    431.22 o
 -26   0   4     2647.21     3165.74    317.97 o
 -24   0   4    17645.77    20272.09    296.75 o
 -22   0   4      545.87      692.67     62.50 o
 -20   0   4     9230.57    11762.62    204.20 o
 -18   0   4    31957.23    38845.80    376.19 o
 -16   0   4    51633.52    59569.64    502.20 o
 -14   0   4     7032.62     7926.31    146.17 o
 -12   0   4    47937.14    52111.82    371.41 o
 -10   0   4     1314.70     1381.82     60.94 o
  -8   0   4     3554.11     3005.04     87.32 o
  -6   0   4      224.69      142.96     49.37 o
  -2   0   4      108.77      147.38     52.32 o
   0   0   4   710602.88   736808.63   4187.06 o
   2   0   4    92655.65   103053.89    807.64 o
   4   0   4     6052.23     5809.71    185.70 o
   6   0   4    59867.38    68145.50    686.05 o
   8   0   4     1315.63     1386.84    113.48 o
  10   0   4       19.23       28.60     21.05 o
  12   0   4    20567.25    21978.22    224.58 o
  14   0   4     1263.46      976.98     79.22 o
  16   0   4    15067.08    16029.13    267.34 o
  18   0   4      680.11      516.92     49.31 o
  20   0   4     3229.10     3138.94    134.29 o
  22   0   4     4530.06     4579.09    164.74 o
  24   0   4    23335.88    26942.07    504.41 o
  26   0   4     9838.57    10882.43    274.86 o
  28   0   4      452.70      465.90     75.03 o
  30   0   4     2521.49     2737.56    149.54 o
  32   0   4     1967.07     2224.72    148.73 o
  34   0   4     8998.85     8875.24    281.10 o
  36   0   4       21.94      162.75     77.01 o
  38   0   4       77.45       96.00     53.13 o
  40   0   4        0.36        2.95     68.53 o
  42   0   4     1248.16     1870.99    244.65 o
 -47   1   4      553.79      652.89    156.22 o
 -45   1   4     1234.05     1260.07    333.08 o
 -43   1   4     2683.63     3066.60    198.96 o
 -41   1   4      142.63      174.83     44.72 o
 -39   1   4     2820.90     2833.34    165.07 o
 -37   1   4     1715.24     1566.27    105.40 o
 -35   1   4      186.42      236.80     45.12 o
 -33   1   4      334.08      404.59     60.07 o
 -31   1   4     6481.72     6349.03    294.60 o
 -29   1   4     1828.43     1844.58     93.18 o
 -27   1   4     5617.74     5841.13    149.26 o
 -25   1   4     2896.95     2639.55     78.50 o
 -23   1   4      725.65      838.14     45.95 o
 -21   1   4       54.18       55.17     17.99 o
 -19   1   4     4848.22     4854.85     87.70 o
 -17   1   4      618.80      599.64     33.51 o
 -15   1   4     7072.24     7373.22     96.83 o
 -13   1   4      807.77      814.51     39.41 o
 -11   1   4       25.15       37.61     13.27 o
  -9   1   4     3212.32     3142.04     57.61 o
  -7   1   4       15.72        0.00      5.43 o
  -5   1   4     1133.70     1259.67     42.26 o
  -3   1   4    65512.20    71412.20    476.60 o
  -1   1   4     2794.05     2819.44     72.06 o
   1   1   4    53629.68    60945.59    343.03 o
   3   1   4    16644.57    18313.38    267.66 o
   5   1   4     1064.45     1480.63     46.32 o
   7   1   4     1043.92      953.15     40.45 o
   9   1   4    12139.34    12603.49    140.11 o
  11   1   4      383.83      415.26     52.54 o
  13   1   4       64.14       39.79     20.35 o
  15   1   4     3727.66     3523.47     87.64 o
  17   1   4    10187.12    11131.55    157.04 o
  19   1   4     3284.83     3286.41     82.92 o
  21   1   4     3661.94     3527.32     89.40 o
  23   1   4     2650.87     2817.30     98.07 o
  25   1   4     2534.17     2753.58    101.49 o
  27   1   4      235.41      239.61     37.95 o
  29   1   4     7138.15     7578.46    171.99 o
  31   1   4      591.30      546.42     63.34 o
  33   1   4      837.46     1136.19    101.28 o
  35   1   4     3504.90     4155.94    161.94 o
  37   1   4     1202.54     1353.59    137.19 o
  39   1   4      326.83      415.27     68.95 o
  41   1   4      362.76      370.50    107.20 o
 -46   2   4      332.90      435.93     54.89 o
 -44   2   4      661.67      739.56     68.18 o
 -42   2   4     3325.62     4021.38    200.37 o
 -40   2   4     1779.30     2174.72    124.24 o
 -38   2   4     5956.33     7075.96    206.41 o
 -36   2   4       62.20      159.46     77.71 o
 -34   2   4        0.76        0.00     30.15 o
 -32   2   4     2480.62     2472.26    113.34 o
 -30   2   4     4185.68     4145.37    116.31 o
 -28   2   4    16831.81    17191.98    274.52 o
 -26   2   4    17708.53    19100.38    343.22 o
 -24   2   4     1368.51     1266.33     77.08 o
 -22   2   4       62.72       66.61     28.80 o
 -20   2   4      273.82      265.42     41.04 o
 -18   2   4     7520.96     8665.95    274.95 o
 -16   2   4     4775.04     5228.73    151.36 o
 -14   2   4    37360.93    44163.34    542.24 o
 -12   2   4    14243.93    16437.11    152.68 o
 -10   2   4     4470.80     4465.23     60.15 o
  -8   2   4     2175.17     2076.03     79.03 o
  -6   2   4     5813.08     6656.70     95.43 o
  -4   2   4      330.48      379.33     31.37 o
  -2   2   4    16799.72    18910.32    193.70 o
   0   2   4     4110.37     3745.59     89.33 o
   2   2   4     5904.69     5268.40    134.36 o
   4   2   4     7805.20     8924.91    100.34 o
   6   2   4      848.64      915.88     39.46 o
   8   2   4     3431.29     3370.24     87.54 o
  10   2   4      180.94       93.51     21.06 o
  12   2   4     5501.96     5734.68    122.27 o
  14   2   4    17091.74    19080.17    355.11 o
  16   2   4     4237.09     3921.71    131.12 o
  18   2   4     4295.94     4438.56    128.76 o
  20   2   4    13415.22    14494.97    194.37 o
  22   2   4       65.92       69.29     37.34 o
  24   2   4      769.02      785.11     60.56 o
  26   2   4      389.55      364.55     53.80 o
  28   2   4     7062.49     6935.40    342.97 o
  30   2   4     6379.61     7245.60    450.45 o
  32   2   4     2297.01     2722.39    159.43 o
  34   2   4        0.99       33.11     48.37 o
  36   2   4      101.14      134.65     61.90 o
  38   2   4     1067.12     1492.29    151.07 o
  40   2   4     1810.54     2276.97    485.99 o
 -43   3   4      244.23      256.67     68.85 o
 -41   3   4     5296.69     6288.15    209.42 o
 -39   3   4     2670.70     2876.79    138.61 o
 -37   3   4     1200.73     1146.70    102.80 o
 -35   3   4     1339.43     1497.98    109.58 o
 -33   3   4      480.02      503.28     57.36 o
 -31   3   4     1059.23     1189.54     78.74 o
 -29   3   4      164.32      128.38     39.37 o
 -27   3   4     4190.74     3994.61    198.38 o
 -25   3   4    23822.76    25912.78    604.33 o
 -23   3   4     2862.25     3235.09    152.99 o
 -21   3   4      372.40      303.76     65.38 o
 -19   3   4      215.93      147.76     33.88 o
 -17   3   4    18922.89    19731.63    397.13 o
 -15   3   4       31.62       43.59     22.31 o
 -13   3   4      200.11      129.75     28.98 o
 -11   3   4     2963.11     3227.52     95.96 o
  -9   3   4    10502.85    12898.15    165.82 o
  -7   3   4     1089.18     1087.53     48.17 o
  -5   3   4    16456.90    18479.96    184.56 o
  -3   3   4      127.74      159.61     26.10 o
  -1   3   4     7688.27     7869.35    143.25 o
   1   3   4     1990.89     2022.90    107.21 o
   3   3   4      191.05      157.60     27.29 o
   5   3   4      265.96      236.07     30.95 o
   7   3   4    17148.05    20419.57    428.51 o
   9   3   4     1114.68     1250.86     62.84 o
  11   3   4     2250.00     2024.45     80.78 o
  13   3   4     2083.15     2001.79     78.28 o
  15   3   4      638.74      656.93     55.81 o
  17   3   4       47.53       81.75     29.49 o
  19   3   4     4708.45     4448.99    148.21 o
  21   3   4        2.47        0.00    131.54 o
  23   3   4     7597.82     7883.71    248.19 o
  25   3   4     2389.73     2557.32    148.25 o
  27   3   4       84.84       89.87     40.47 o
  29   3   4       11.95        7.24     63.00 o
  31   3   4     3281.47     4105.39    191.58 o
  33   3   4     1685.14     1632.97    222.54 o
  35   3   4     1485.71     1604.97    229.91 o
  37   3   4        1.01        0.00     79.59 o
 -40   4   4      732.98      860.82    125.13 o
 -38   4   4      980.20     1088.95    137.49 o
 -36   4   4        3.19       43.07     76.52 o
 -34   4   4     1253.26     1186.91    104.31 o
 -32   4   4      459.92      471.60     68.72 o
 -30   4   4     1377.35     1556.03    109.71 o
 -28   4   4      316.89      230.40     51.19 o
 -26   4   4     2738.13     2703.62    155.96 o
 -24   4   4      726.08      504.60     94.32 o
 -22   4   4      675.89      579.07     87.19 o
 -20   4   4      611.81      640.64     90.87 o
 -18   4   4       11.95       29.44     40.90 o
 -16   4   4      659.17      657.12    171.33 o
 -14   4   4    14326.13    16133.03    242.87 o
 -12   4   4     1160.28     1070.69     74.06 o
 -10   4   4     8229.32     9142.14    290.37 o
  -8   4   4    15687.37    17459.71    298.49 o
  -6   4   4      777.53      837.23     68.69 o
  -4   4   4      958.94     1101.84     75.66 o
  -2   4   4     2211.81     2303.43     68.92 o
   0   4   4     2164.18     2185.35     69.32 o
   2   4   4     7700.34     7600.54    139.15 o
   4   4   4     2264.50     2213.80    219.93 o
   6   4   4     3817.68     4214.07    109.52 o
   8   4   4       52.62       42.23     24.98 o
  10   4   4     2097.92     1999.14     82.98 o
  12   4   4     7646.34     8654.00    202.44 o
  14   4   4     7529.71     7757.84    196.73 o
  16   4   4     2369.02     2454.84    140.74 o
  18   4   4     1246.79     1243.65    100.92 o
  20   4   4     1668.63     1780.92    195.96 o
  22   4   4     4981.88     5703.51    231.51 o
  24   4   4       58.15       63.11     41.28 o
  26   4   4     1506.17     1466.46    141.55 o
  28   4   4     2298.07     2099.08    166.41 o
  30   4   4       68.83       72.44     93.59 o
  32   4   4       23.20       77.17     54.11 o
  34   4   4        8.68       19.37     47.53 o
 -35   5   4      511.83      307.03    155.68 o
 -33   5   4     1517.10     1682.48    148.68 o
 -31   5   4     2563.31     2694.04    140.09 o
 -29   5   4      294.99      232.72     56.13 o
 -27   5   4      749.49      862.85     91.00 o
 -25   5   4       24.89       33.42     33.07 o
 -23   5   4     1231.21     1065.08    117.63 o
 -21   5   4     2295.66     2325.85    191.59 o
 -19   5   4        0.60        0.00     34.62 o
 -17   5   4        0.67       51.92     53.79 o
 -15   5   4     1353.96     1419.59    122.13 o
 -13   5   4      653.65      771.93     96.63 o
 -11   5   4      542.37      537.72     64.79 o
  -9   5   4       10.61       35.45     33.01 o
  -7   5   4     1964.58     2079.93    103.21 o
  -5   5   4      987.55     1053.33     85.54 o
  -3   5   4       19.89       39.44     33.58 o
  -1   5   4      230.16      307.66     52.66 o
   1   5   4        4.34        3.72     21.49 o
   3   5   4       44.55      118.55     45.48 o
   5   5   4       18.95       50.83     36.02 o
   7   5   4        3.87       29.74     35.83 o
   9   5   4     2806.74     2901.35    127.33 o
  11   5   4     1036.00      946.89     95.71 o
  13   5   4       56.25        1.27     57.10 o
  15   5   4       45.69       82.93     46.12 o
  17   5   4        5.67       22.88     35.00 o
  19   5   4      242.37      212.70     56.80 o
  21   5   4      569.21      789.64     91.69 o
  23   5   4      324.44      312.03     60.48 o
  25   5   4     1448.33     1425.30    122.37 o
  27   5   4       61.80        0.00     49.75 o
  29   5   4     1408.99     1312.69    154.17 o
 -28   6   4     1806.61       40.44    105.01 o
 -26   6   4      238.67      194.01    111.27 o
 -24   6   4     4096.03     4135.25    362.19 o
 -22   6   4       15.95       42.15     45.66 o
 -20   6   4       31.19       44.04     39.91 o
 -18   6   4      973.87      941.69    115.10 o
 -16   6   4     3613.51     4166.58    735.06 o
 -14   6   4       18.57       52.28     47.59 o
 -12   6   4     2104.35     2192.53    166.91 o
 -10   6   4        6.50       47.02     47.57 o
  -8   6   4      182.60      134.98     45.19 o
  -6   6   4       14.55       37.30     38.31 o
  -4   6   4      356.98      464.41    110.17 o
  -2   6   4     1424.54     1390.43    327.18 o
   0   6   4     6272.62     7075.99    328.66 o
   2   6   4      203.56      168.06     60.94 o
   4   6   4      406.39      439.80    126.01 o
   6   6   4       71.50      144.00     55.64 o
   8   6   4     1153.16     1193.04    191.59 o
  10   6   4     1650.63     1454.64    208.54 o
  12   6   4     1574.48     1948.52    132.02 o
  14   6   4       55.96      212.88     58.04 o
  16   6   4      243.30      211.07     61.92 o
  18   6   4      506.76      481.28     75.12 o
  20   6   4       67.64       86.85     64.11 o
  22   6   4       40.04        0.00     56.38 o
 -13   7   4       59.87      130.43     86.22 o
 -11   7   4        0.97        0.00     62.64 o
  -9   7   4       45.57       48.64     67.06 o
  -5   7   4     1236.37     1481.90    211.49 o
  -3   7   4     4550.12     4620.36    306.55 o
  -1   7   4       10.56        0.00     68.53 o
   1   7   4      799.25      629.31    148.85 o
   3   7   4       74.32       56.00     84.01 o
   5   7   4      843.43      781.85    167.28 o
   7   7   4     1318.18     1506.96    222.54 o
 -47   1   5      434.19      338.70    100.22 o
 -45   1   5      634.33      586.71    102.06 o
 -43   1   5     3306.04     3653.61    249.44 o
 -41   1   5     1602.84     1362.00    104.47 o
 -39   1   5     1646.45     1802.61    148.89 o
 -37   1   5      736.14      654.35     74.35 o
 -35   1   5      401.15      315.51     73.09 o
 -33   1   5     5656.89     5511.23    162.50 o
 -31   1   5      805.41      759.79     71.76 o
 -29   1   5     1332.26     1438.02     87.54 o
 -27   1   5     3433.56     3169.43    112.67 o
 -25   1   5      980.32     1097.37     53.40 o
 -23   1   5     2043.88     2395.44     69.78 o
 -21   1   5      178.45      141.79     22.93 o
 -19   1   5     8456.17     9563.49    139.23 o
 -17   1   5      608.91      780.97     39.32 o
 -15   1   5       43.72       19.63     17.06 o
 -13   1   5       40.66       62.69     15.83 o
 -11   1   5      298.56      314.72     32.00 o
  -9   1   5     2794.24     2432.01     69.30 o
  -7   1   5     2940.34     2792.15     62.25 o
  -5   1   5     5413.98     5319.21     91.26 o
  -3   1   5      334.34      342.05     49.99 o
  -1   1   5     1682.94     1672.21     62.26 o
   1   1   5    30975.72    35652.57    481.27 o
   3   1   5       54.08       75.35     24.54 o
   5   1   5     5376.59     5112.19    111.27 o
   7   1   5     1727.42     1558.52     52.58 o
   9   1   5     3112.73     2905.55    100.94 o
  11   1   5      201.68      190.80     32.96 o
  13   1   5      596.83      602.85     44.79 o
  15   1   5     1285.47     1361.55     61.21 o
  17   1   5      716.91      681.81     51.62 o
  19   1   5     5273.31     5996.34    128.06 o
  21   1   5      230.84      208.61     37.50 o
  23   1   5      917.97      915.37     66.41 o
  25   1   5      139.60      122.97     29.38 o
  27   1   5      305.72      315.55     49.89 o
  29   1   5      532.80      572.45     63.70 o
  31   1   5      336.13      380.21     55.93 o
  33   1   5      243.07      247.32     49.37 o
  35   1   5       36.47       58.82     40.63 o
  37   1   5      108.28      141.81     63.30 o
  39   1   5        1.20       37.69     47.48 o
 -46   2   5       29.09      136.99     38.16 o
 -44   2   5      916.42     1004.57     99.61 o
 -42   2   5     1034.91     1151.69    104.32 o
 -40   2   5      238.33      349.30    122.62 o
 -38   2   5       14.66       20.61     49.16 o
 -36   2   5       57.75      144.50     43.39 o
 -34   2   5     4170.39     3926.36    144.80 o
 -32   2   5     2034.80     1811.62    102.16 o
 -30   2   5     1227.70     1572.25    125.51 o
 -28   2   5      123.31      195.89     44.37 o
 -26   2   5      187.02      144.97     37.84 o
 -24   2   5     1081.86     1001.52     71.37 o
 -22   2   5       11.82        0.00     19.95 o
 -20   2   5     1988.54     1742.03    146.64 o
 -18   2   5    13487.38    14540.81    201.93 o
 -16   2   5     1709.29     1882.63     55.72 o
 -14   2   5     2491.52     2409.78     61.63 o
 -12   2   5     2285.82     2465.23     48.66 o
 -10   2   5     2986.49     2765.34     63.69 o
  -8   2   5     1678.01     1697.51     53.32 o
  -6   2   5     4053.93     3882.23     84.74 o
  -4   2   5     1025.45     1010.35     47.70 o
  -2   2   5     9249.73     9399.83    144.26 o
   0   2   5     1802.83     1912.27     73.29 o
   2   2   5       13.47       21.00     22.39 o
   4   2   5     1574.75     1118.01     62.68 o
   6   2   5      776.70      632.19     47.97 o
   8   2   5       29.04       28.84     15.61 o
  10   2   5      350.68      274.09     30.52 o
  12   2   5       60.74       58.87     20.99 o
  14   2   5      406.83      422.28     48.93 o
  16   2   5     3107.99     2995.32     89.54 o
  18   2   5     2089.60     1919.39     77.86 o
  20   2   5     1104.31     1010.71     65.42 o
  22   2   5      685.88      707.15     90.59 o
  24   2   5      839.02      747.52     76.15 o
  26   2   5       93.66       67.62     26.85 o
  28   2   5      603.98      741.44     77.81 o
  30   2   5       19.81       66.34     51.16 o
  32   2   5      411.29      418.94     83.25 o
  34   2   5       26.74       78.94     57.00 o
  36   2   5      338.52      341.18    118.64 o
  38   2   5      324.37      465.72    148.85 o
 -43   3   5      352.90      318.91     66.26 o
 -41   3   5        5.94       24.23     36.23 o
 -39   3   5       67.57       83.70     38.64 o
 -37   3   5      151.36       98.32     41.41 o
 -35   3   5      392.64      411.50     63.40 o
 -33   3   5      558.70      578.01     59.02 o
 -31   3   5      465.86      349.05     55.42 o
 -29   3   5     4716.87     4242.55    143.86 o
 -27   3   5     6400.64     6424.29    171.84 o
 -25   3   5      199.69      237.27     56.27 o
 -23   3   5       13.48       22.90     21.20 o
 -21   3   5       48.97       37.21     26.79 o
 -19   3   5     2246.52     2267.39     91.69 o
 -17   3   5      364.71      370.61     34.21 o
 -15   3   5      676.67      615.92     52.67 o
 -13   3   5     1458.13     1517.23     70.19 o
 -11   3   5       70.44       52.19     48.66 o
  -9   3   5     4073.57     4598.30     92.12 o
  -7   3   5      775.44      835.69     48.17 o
  -5   3   5      395.48      420.80     37.73 o
  -3   3   5     8120.74     9043.87    139.32 o
  -1   3   5        2.52        0.00     18.31 o
   1   3   5      426.01      378.94     45.20 o
   3   3   5      434.93      360.40     45.38 o
   5   3   5      734.84      774.53     72.07 o
   7   3   5      722.04      889.79     65.89 o
   9   3   5      135.73       85.00     28.36 o
  11   3   5       16.10       34.92     17.35 o
  13   3   5      113.36       86.99     34.74 o
  15   3   5      163.73      120.60     45.91 o
  17   3   5      122.99       70.67     41.53 o
  19   3   5      509.34      428.29     75.43 o
  21   3   5      228.36      211.54     61.78 o
  23   3   5        0.04       64.49     44.98 o
  25   3   5      498.92      493.72     84.63 o
  27   3   5        0.05       76.83     40.08 o
  29   3   5       88.80       47.17     41.29 o
  31   3   5      771.67      707.98    103.90 o
  33   3   5       22.21        0.00     80.32 o
  35   3   5      248.29       75.90    101.69 o
 -40   4   5       53.27      164.28     80.32 o
 -38   4   5      221.93      292.07     76.78 o
 -36   4   5        0.46       13.33     35.45 o
 -34   4   5       39.75       45.19     35.82 o
 -32   4   5     1236.98     1302.24    105.55 o
 -30   4   5      193.15      226.73     76.64 o
 -28   4   5     3475.27     3566.02    183.52 o
 -26   4   5      138.95       98.75     65.95 o
 -24   4   5     2199.33     2113.58    249.44 o
 -22   4   5      332.33      402.66     75.36 o
 -20   4   5     4082.45     4217.12    182.29 o
 -18   4   5     1153.53      816.74     99.64 o
 -16   4   5     3169.70     3037.03    152.13 o
 -14   4   5     1775.60     1720.48    120.41 o
 -12   4   5      825.90      881.77     72.75 o
 -10   4   5        7.95       42.66     29.04 o
  -8   4   5      485.82      677.61     65.65 o
  -6   4   5     1590.48     1781.49     89.86 o
  -4   4   5     1170.25     1154.48    140.63 o
  -2   4   5     1798.22     1745.20     74.29 o
   0   4   5     2214.60     2308.60     84.67 o
   2   4   5      478.08      373.92     52.51 o
   4   4   5     3735.04     3646.21    145.02 o
   6   4   5      990.88     1084.08    107.96 o
   8   4   5       41.36       98.62     33.74 o
  10   4   5     2422.90     2416.33    103.83 o
  12   4   5     3391.90     3328.03    182.01 o
  14   4   5     1182.29     1181.02    117.35 o
  16   4   5      982.93      883.07    107.93 o
  18   4   5     1540.32     1331.44    126.90 o
  20   4   5        3.40       30.48     45.66 o
  22   4   5     1756.17     1790.21    253.86 o
  24   4   5       87.17      124.32     85.85 o
  26   4   5     1576.64     1596.93    207.44 o
  28   4   5     1291.95     1626.53    152.72 o
  30   4   5        7.30        0.00     71.11 o
  32   4   5       20.23        0.00     52.59 o
 -35   5   5      965.90      835.95     96.27 o
 -33   5   5        0.59       44.55     36.73 o
 -31   5   5      778.94      718.26     86.33 o
 -29   5   5      211.62      210.47     49.07 o
 -27   5   5      116.39      204.26     65.27 o
 -25   5   5      484.17      368.00    105.75 o
 -23   5   5      646.44      706.64    126.38 o
 -21   5   5       55.98        1.00     44.49 o
 -19   5   5     2767.32     2838.53    162.44 o
 -17   5   5       32.35       54.62     51.20 o
 -15   5   5     1021.73     1103.47    181.28 o
 -13   5   5       11.69       36.07     42.64 o
 -11   5   5      393.52      233.83     73.18 o
  -9   5   5     3313.45     3626.09    150.11 o
  -7   5   5       95.76       61.57     35.86 o
  -5   5   5       40.39        0.00     30.69 o
  -3   5   5      273.03      234.68     46.56 o
  -1   5   5      336.41      353.17     57.40 o
   1   5   5       42.79       62.64     33.45 o
   3   5   5      343.93      160.20    162.85 o
   5   5   5     2831.22     3047.81    157.51 o
   7   5   5      588.14      401.48     80.50 o
   9   5   5     1325.72     1348.72    246.12 o
  11   5   5      159.72      251.20     68.86 o
  13   5   5      241.85      140.09     61.41 o
  15   5   5     1112.17     1051.85    120.32 o
  17   5   5       13.41        0.00     35.60 o
  19   5   5      448.82      603.44     97.98 o
  21   5   5     2358.93     2237.67    175.15 o
  23   5   5        0.01        0.00     77.01 o
  25   5   5      773.06      643.47    109.43 o
  27   5   5       11.31        0.00     60.43 o
 -28   6   5        2.45        4.77     48.02 o
 -26   6   5      269.17      269.39     94.91 o
 -24   6   5       38.10       30.98     42.12 o
 -22   6   5       96.69       53.40     52.62 o
 -20   6   5        1.08        8.49     46.89 o
 -18   6   5     1151.74     1169.28    127.40 o
 -16   6   5      277.95      237.25     88.43 o
 -14   6   5      342.70      613.21    149.22 o
 -12   6   5       12.52        0.00     41.01 o
 -10   6   5        0.02        0.00     44.53 o
  -8   6   5      135.36      192.21     49.01 o
  -6   6   5      641.44      698.61     80.96 o
  -4   6   5     3820.03     3976.68    191.59 o
  -2   6   5     3264.57     3390.42    179.14 o
   0   6   5       94.92      104.27     52.32 o
   2   6   5        0.05        0.00     45.54 o
   4   6   5      114.73       98.66     52.33 o
   6   6   5      708.94      809.04    109.39 o
   8   6   5        1.73       21.37     66.32 o
  10   6   5      405.36      413.40    117.17 o
  12   6   5      639.11      590.26    141.48 o
  14   6   5       23.97        0.00     47.49 o
  16   6   5      144.39       61.06     52.00 o
  18   6   5      237.53      127.61    182.75 o
  20   6   5        7.00       15.15     52.98 o
  -5   7   5     1472.82     1714.03    218.86 o
  -3   7   5     1494.88     1218.83    192.33 o
  -1   7   5        0.18       72.22     72.95 o
   1   7   5      161.52      191.59     90.64 o
   3   7   5      707.41      625.63    147.38 o
 -48   0   6     1291.22      115.69     81.06 o
 -46   0   6      637.62      545.31    134.85 o
 -44   0   6     3566.52     3870.93    284.44 o
 -42   0   6      324.19      452.46    112.01 o
 -40   0   6      274.28      383.92     99.48 o
 -38   0   6     2398.58     2061.11    206.33 o
 -36   0   6     1711.06     2195.22    189.38 o
 -34   0   6     2376.24     2689.68    202.65 o
 -32   0   6     3448.48     3373.43    141.54 o
 -30   0   6       25.17       44.81     34.34 o
 -28   0   6        1.73       32.28     31.06 o
 -26   0   6        1.39        0.00     26.74 o
 -24   0   6      581.52      464.42     60.69 o
 -22   0   6      451.08      367.29     65.22 o
 -20   0   6    22458.19    24574.76    310.78 o
 -18   0   6      396.44      404.82     50.64 o
 -16   0   6     3891.78     3628.36    112.46 o
 -14   0   6     9106.68     9547.66    172.66 o
 -12   0   6     3800.03     3734.14    107.60 o
 -10   0   6       99.86      113.14     29.89 o
  -8   0   6     1231.85     1095.96     84.01 o
  -2   0   6     6320.81     6128.05    204.12 o
   0   0   6     4502.57     4274.75    178.33 o
   2   0   6     3484.04     2627.78    150.33 o
   4   0   6      363.21      294.76     73.69 o
   6   0   6        3.75        0.00     44.95 o
   8   0   6     2661.31     2655.79    163.59 o
  10   0   6    10204.36    10094.05    309.50 o
  12   0   6      651.29      717.74    112.75 o
  14   0   6     1713.09     1473.80    154.75 o
  16   0   6     6345.11     6032.99    282.23 o
  18   0   6      494.23      447.27     68.49 o
  20   0   6      127.64       93.26     48.20 o
  22   0   6     3604.03     3585.53    165.35 o
  24   0   6      424.52      374.53     74.95 o
  26   0   6     9429.86    10887.14    292.98 o
  28   0   6     4629.46     4826.08    205.47 o
  30   0   6      159.32      313.17     78.05 o
  32   0   6        0.51        0.00     52.20 o
  34   0   6       17.06      129.05     58.41 o
  36   0   6      350.78      405.39     91.01 o
  38   0   6      299.56      418.92     89.38 o
 -47   1   6     1519.72      877.70    843.38 o
 -45   1   6      679.24      693.83     98.72 o
 -43   1   6       23.73       46.26     75.53 o
 -41   1   6     1673.14     1797.76    147.94 o
 -39   1   6     4063.96     3947.33    192.33 o
 -37   1   6     1757.99     1780.81    107.95 o
 -35   1   6      182.46      176.41     41.90 o
 -33   1   6     1278.54     1186.42     88.32 o
 -31   1   6     1481.08     1594.29     94.33 o
 -29   1   6     3337.98     3186.61    116.51 o
 -27   1   6     1290.76     1319.09     78.25 o
 -25   1   6     7435.39     7445.28    172.22 o
 -23   1   6     5888.92     5766.06    108.99 o
 -21   1   6     1704.06     1754.38     59.53 o
 -19   1   6     6140.82     6623.53    134.44 o
 -17   1   6      153.65      210.33     30.52 o
 -15   1   6     2012.55     1865.63     55.20 o
 -13   1   6     1615.11     1485.68     49.31 o
 -11   1   6     6060.58     5480.01     95.30 o
  -9   1   6     1846.18     1827.45     65.64 o
  -7   1   6     2667.38     2566.64     86.14 o
  -5   1   6     6002.16     6204.41    100.52 o
  -3   1   6     1705.81     1664.15     85.09 o
  -1   1   6     4255.28     4186.82    101.06 o
   1   1   6     8026.09     7803.01    138.79 o
   3   1   6        0.23        0.00     22.84 o
   5   1   6    11954.02    12885.22    188.44 o
   7   1   6     5883.79     5874.24    131.74 o
   9   1   6      133.26       71.29     31.42 o
  11   1   6       14.11       10.66     17.67 o
  13   1   6     6027.48     6133.47    178.58 o
  15   1   6     1486.00     1542.45     70.73 o
  17   1   6     1161.13     1122.37     65.95 o
  19   1   6        1.08        1.42     28.40 o
  21   1   6      653.67      595.75     79.34 o
  23   1   6     4706.83     5628.18    138.60 o
  25   1   6     1865.68     2205.61     94.23 o
  27   1   6        4.36       12.56     27.21 o
  29   1   6     3459.36     3918.00    152.70 o
  31   1   6      357.79      525.97     76.04 o
  33   1   6      786.02      783.14    104.43 o
  35   1   6       30.54        0.00     85.11 o
  37   1   6     1793.94     2139.82    178.15 o
 -46   2   6     1597.31     1512.83    123.64 o
 -44   2   6        3.65        5.19     36.28 o
 -42   2   6     1112.28     1120.15    102.66 o
 -40   2   6      279.72      288.25     61.80 o
 -38   2   6      173.91      190.47     48.56 o
 -36   2   6        0.02        0.00     28.99 o
 -34   2   6      490.39      564.04     68.49 o
 -32   2   6      932.22      962.22     81.98 o
 -30   2   6     6784.03     6655.50    174.42 o
 -28   2   6     3032.45     2721.01    110.99 o
 -26   2   6        7.56       20.08     27.14 o
 -24   2   6     2688.23     2604.82    101.79 o
 -22   2   6     2594.65     2551.15    184.22 o
 -20   2   6      431.57      419.45     47.80 o
 -18   2   6     6708.50     6659.15    196.66 o
 -16   2   6     1022.76      975.23     55.83 o
 -14   2   6      171.32      176.61     19.28 o
 -12   2   6     2049.91     2697.04     60.65 o
 -10   2   6      321.53      218.67     27.86 o
  -8   2   6     2540.35     2906.32    138.80 o
  -6   2   6     6887.13     7152.29    114.05 o
  -4   2   6     6901.16     7044.66    138.06 o
  -2   2   6     5866.18     6054.88    129.52 o
   0   2   6     1111.68     1310.24     66.04 o
   2   2   6     3602.57     3557.56    102.94 o
   4   2   6     2018.30     2118.70     83.42 o
   6   2   6     2931.68     3008.61    101.54 o
   8   2   6     1967.00     1901.94     61.76 o
  10   2   6      353.08      272.37     32.79 o
  12   2   6     1346.95     1294.02     61.59 o
  14   2   6       23.13       53.43     24.75 o
  16   2   6      196.32      129.02     30.74 o
  18   2   6     1249.74     1318.78     71.80 o
  20   2   6       19.36       15.92     26.91 o
  22   2   6     1317.44     1343.30     92.85 o
  24   2   6      676.60      874.41     83.80 o
  26   2   6      505.90      398.65     61.37 o
  28   2   6     1009.69      984.67    111.83 o
  30   2   6      202.12      417.08    134.12 o
  32   2   6       98.86       39.06     78.85 o
  34   2   6      212.78      410.45    130.43 o
  36   2   6      792.97      918.91    191.59 o
 -43   3   6     2283.44     2409.27    141.08 o
 -41   3   6     1214.18     1238.39    108.77 o
 -39   3   6     1192.78     1102.02    101.31 o
 -37   3   6     2649.79     2574.71    242.30 o
 -35   3   6      242.07      218.99     71.88 o
 -33   3   6      364.34      533.76     67.84 o
 -31   3   6       23.83        5.07     28.05 o
 -29   3   6     1165.87      922.11     79.79 o
 -27   3   6     7638.46     6771.37    325.71 o
 -25   3   6    11356.22    11852.49    255.10 o
 -23   3   6      171.80      237.38     42.64 o
 -21   3   6     6399.83     6640.57    241.34 o
 -19   3   6     1612.57     1583.10     77.82 o
 -17   3   6       12.23       44.12     33.33 o
 -15   3   6     2313.75     2541.54     93.57 o
 -13   3   6     8737.39     9368.54    176.18 o
 -11   3   6      275.76      208.17     37.72 o
  -9   3   6    11039.19    10783.07    147.00 o
  -7   3   6     1367.60     1245.45     60.86 o
  -5   3   6      338.76      403.90     40.53 o
  -3   3   6      880.45      926.88     55.62 o
  -1   3   6     9269.92     9831.28    176.36 o
   1   3   6      258.83      276.14     43.61 o
   3   3   6    22827.17    24585.10    584.97 o
   5   3   6      868.56      849.51     68.50 o
   7   3   6     2920.72     2805.53    106.14 o
   9   3   6       68.71       31.20     29.65 o
  11   3   6     3484.27     3420.03    146.26 o
  13   3   6      493.75      342.90     54.56 o
  15   3   6     2877.97     3048.55    229.91 o
  17   3   6      267.98      165.82     61.83 o
  19   3   6     5471.20     5056.43    401.09 o
  21   3   6       76.40      104.29     67.79 o
  23   3   6     4908.99     4872.38    307.29 o
  25   3   6      323.59      290.96     70.24 o
  27   3   6     4252.63     4103.54    198.47 o
  29   3   6     1689.62     1390.39    137.75 o
  31   3   6     1820.76     2277.11    191.23 o
  33   3   6      477.68      440.67    139.27 o
  35   3   6      380.62       26.53     74.43 o
 -40   4   6      204.72      232.81    105.38 o
 -38   4   6      157.05      206.71    107.22 o
 -36   4   6       72.32       61.18     37.16 o
 -34   4   6      618.50      683.29    106.87 o
 -32   4   6     1176.37     1128.24    131.78 o
 -30   4   6     4328.66     4568.63    214.00 o
 -28   4   6      359.66      268.85     68.63 o
 -26   4   6     1324.46      913.44    113.84 o
 -24   4   6      829.16      836.91    106.81 o
 -22   4   6     1420.43     1270.13    121.48 o
 -20   4   6     1251.25     1121.05    115.03 o
 -18   4   6     6028.86     5505.30    331.24 o
 -16   4   6     1667.89     1697.23    193.07 o
 -14   4   6       24.22       22.59     27.58 o
 -12   4   6       19.46       52.23     32.31 o
 -10   4   6       21.09        8.03     29.92 o
  -8   4   6      841.85      977.34    117.46 o
  -6   4   6     4147.98     4364.58    138.60 o
  -4   4   6      913.28      903.71     77.09 o
  -2   4   6     7296.68     7604.15    151.36 o
   0   4   6      466.53      554.44     55.00 o
   2   4   6     4224.56     4708.86    139.30 o
   4   4   6     2287.54     2182.01    100.24 o
   6   4   6      127.02      107.36     38.86 o
   8   4   6     4204.86     2609.56   1339.68 o
  10   4   6     5544.22     5201.04    285.18 o
  12   4   6      852.12      997.00    110.40 o
  14   4   6      831.16      868.11    108.25 o
  16   4   6       53.95       33.90     45.37 o
  18   4   6     1043.73      954.52    115.71 o
  20   4   6      149.88      217.01     65.28 o
  22   4   6      627.38      559.53     91.70 o
  24   4   6     1037.26      876.04    135.96 o
  26   4   6       55.34       84.36     82.90 o
  28   4   6       46.61       18.83     53.82 o
  30   4   6     3255.03     3015.66    192.06 o
 -35   5   6      417.17      337.68     77.33 o
 -33   5   6      590.31      438.40    184.82 o
 -31   5   6      466.87      731.69    209.65 o
 -29   5   6      346.30      288.69     74.06 o
 -27   5   6     3253.03     3163.82    184.43 o
 -25   5   6     2688.44     2569.82    213.33 o
 -23   5   6      349.84      363.22     77.56 o
 -21   5   6     1301.46     1117.46    200.81 o
 -19   5   6      910.71      878.36    112.61 o
 -17   5   6     1015.62     1175.99    124.59 o
 -15   5   6    10575.90    10850.99    307.45 o
 -13   5   6     6509.19     6790.42    241.76 o
 -11   5   6     5501.09     5671.53    171.22 o
  -9   5   6     2163.66     2006.15    107.53 o
  -7   5   6     2989.76     2967.90    125.96 o
  -5   5   6      123.31      114.20     38.52 o
  -3   5   6      648.52      618.24     70.96 o
  -1   5   6     1227.23     1448.41    101.58 o
   1   5   6    13949.26    15621.86    309.94 o
   3   5   6       30.27        0.00     32.64 o
   5   5   6       10.29       28.49     44.97 o
   7   5   6       17.09        3.51     45.32 o
   9   5   6       20.14        0.00     41.94 o
  11   5   6     3558.40     3685.93    186.22 o
  13   5   6     3913.78     3564.02    187.80 o
  15   5   6     2041.01     1525.38    144.68 o
  17   5   6     6558.43     6492.47    258.19 o
  19   5   6     1042.50      905.63    120.55 o
  21   5   6     1259.81     1039.35    235.81 o
  23   5   6        9.47       29.38     47.25 o
  25   5   6     1224.81     1160.94    148.49 o
 -26   6   6      304.21      369.98     89.98 o
 -24   6   6      151.59      256.23     77.37 o
 -22   6   6      133.52      128.88     57.91 o
 -20   6   6     2384.50     2411.49    170.03 o
 -18   6   6      433.55      499.58     92.22 o
 -16   6   6     1590.13     1882.82    155.38 o
 -14   6   6      661.00      572.32    100.74 o
 -12   6   6      634.86      614.64    176.12 o
 -10   6   6      225.89      258.67    121.59 o
  -8   6   6      712.43      724.91     84.66 o
  -6   6   6      340.10      367.84     62.64 o
  -4   6   6     2645.90     3054.64    321.29 o
  -2   6   6     4337.20     4413.89    669.47 o
   0   6   6     1541.17     1561.82    143.99 o
   2   6   6        2.22        0.00     43.32 o
   4   6   6       62.89       74.05     50.11 o
   6   6   6      659.56      594.33     99.00 o
   8   6   6      726.81      775.95    159.17 o
  10   6   6     1364.15     1599.07    225.49 o
  12   6   6        4.78        0.00     57.48 o
  14   6   6       65.55       12.91     61.90 o
  16   6   6     1885.87      977.96   1148.83 o
 -47   1   7      325.82      131.72    137.43 o
 -45   1   7       66.67       76.06     50.48 o
 -43   1   7       67.97       48.69     61.53 o
 -41   1   7     1147.86     1239.17    128.62 o
 -39   1   7      542.78      456.96     67.54 o
 -37   1   7      225.88      351.87     56.80 o
 -35   1   7      274.20      314.05     54.78 o
 -33   1   7     6115.50     5595.64    204.52 o
 -31   1   7        4.84       34.13     30.19 o
 -29   1   7     4162.71     4627.26    187.52 o
 -27   1   7     5108.56     5306.17    161.94 o
 -25   1   7     4086.71     3917.04    121.02 o
 -23   1   7     1122.94     1033.15     60.41 o
 -21   1   7      438.12      544.04     41.43 o
 -19   1   7     7312.66     8564.85    409.72 o
 -17   1   7     6534.86     6739.12    187.25 o
 -15   1   7     9650.37    10062.18    131.16 o
 -13   1   7     8398.20     8649.16    120.41 o
 -11   1   7     5514.70     5381.46     92.92 o
  -9   1   7     4086.44     4284.94     81.40 o
  -7   1   7      182.02      154.37     22.65 o
  -5   1   7      704.83      729.83     52.32 o
  -3   1   7      676.56      739.75     59.95 o
  -1   1   7      320.78      242.64     25.67 o
   1   1   7    63773.15    72528.10   1214.89 o
   3   1   7       42.52       22.71     27.71 o
   5   1   7       40.40       56.72     29.92 o
   7   1   7     9414.08    10048.26    183.77 o
   9   1   7     1877.52     2075.86     92.75 o
  11   1   7       74.54      139.06     38.89 o
  13   1   7       30.93        3.24     40.02 o
  15   1   7     2441.54     2625.58    156.84 o
  17   1   7      445.89      392.96     48.82 o
  19   1   7        4.75        0.00     40.31 o
  21   1   7     3721.49     3648.37    128.27 o
  23   1   7     2151.30     2508.73     99.67 o
  25   1   7     5942.62     6512.07    159.73 o
  27   1   7      857.90     1023.97     98.06 o
  29   1   7     2753.65     2666.27    138.06 o
  31   1   7        5.51       13.51     43.55 o
  33   1   7       37.79       42.49     64.90 o
  35   1   7     3562.68     3919.37    212.72 o
  37   1   7        9.64       49.66     69.90 o
 -46   2   7      765.50     1002.57    105.46 o
 -44   2   7      740.33      819.38     94.12 o
 -42   2   7      103.65      211.64     50.54 o
 -40   2   7      341.49      427.26     84.21 o
 -38   2   7     2658.74     2761.31    131.80 o
 -36   2   7     1653.69     1508.48    104.81 o
 -34   2   7      428.04      373.92     58.52 o
 -32   2   7      182.00      139.69     61.04 o
 -30   2   7       23.76       48.29     29.63 o
 -28   2   7     4072.86     3925.87    132.14 o
 -26   2   7     4766.50     4796.00    140.53 o
 -24   2   7    16161.23    15737.96    448.77 o
 -22   2   7     2700.47     2719.47     99.84 o
 -20   2   7     2151.04     2328.90     89.47 o
 -18   2   7     2056.05     2214.18    106.42 o
 -16   2   7      872.37      795.06     54.90 o
 -14   2   7     1156.41     1114.69     40.80 o
 -12   2   7     1321.07     1387.63     43.64 o
 -10   2   7     1390.44     1278.87     54.71 o
  -8   2   7     3569.30     3988.58     90.80 o
  -6   2   7     1667.65     1774.57     65.07 o
  -4   2   7     7325.39     7359.33    125.72 o
  -2   2   7    21175.17    22138.24    253.76 o
   0   2   7     8174.94     8481.61    162.60 o
   2   2   7        2.62        0.00     22.88 o
   4   2   7     4831.05     4719.08    150.41 o
   6   2   7     2261.90     2248.03     95.54 o
   8   2   7     4797.24     4891.12    167.51 o
  10   2   7     7126.11     7758.17    189.52 o
  12   2   7     1594.28     1828.36     96.53 o
  14   2   7     1355.43     1234.43     89.10 o
  16   2   7      557.33      483.54     87.75 o
  18   2   7        0.61        0.00     47.78 o
  20   2   7     3124.32     2919.36    210.80 o
  22   2   7      242.00      178.06     73.93 o
  24   2   7     1155.05     1329.43    101.71 o
  26   2   7     4019.58     4346.71    259.73 o
  28   2   7      227.51      164.27    100.96 o
  30   2   7       88.43       16.95     83.27 o
  32   2   7     2142.31     2262.28    263.07 o
  34   2   7      866.42     1153.25    204.86 o
 -43   3   7       58.31       85.70     45.95 o
 -41   3   7        0.04       36.90     36.48 o
 -39   3   7       77.73       63.50     39.66 o
 -37   3   7      197.54      252.92     53.36 o
 -35   3   7        1.65       24.71     34.31 o
 -33   3   7      677.41      697.64     77.10 o
 -31   3   7      285.64      315.22     64.22 o
 -29   3   7      233.71      265.19    103.17 o
 -27   3   7     1047.56     1034.50    113.78 o
 -25   3   7      610.74      596.53     90.92 o
 -23   3   7      387.78      252.41     67.35 o
 -21   3   7      209.40      188.00     62.27 o
 -19   3   7      247.11      271.67     64.31 o
 -17   3   7      226.05      229.34     44.50 o
 -15   3   7      157.34      179.40     37.18 o
 -13   3   7      170.47      149.24     41.78 o
 -11   3   7      568.23      519.86     57.05 o
  -9   3   7       84.42       57.26     30.49 o
  -7   3   7      830.25      872.97     55.76 o
  -5   3   7      306.23      384.38     42.61 o
  -3   3   7       23.31       21.83     24.23 o
  -1   3   7        0.60        0.00     26.55 o
   1   3   7     1573.18     1456.76     84.48 o
   3   3   7       37.96       20.24     28.45 o
   5   3   7        4.39        0.00     31.83 o
   7   3   7     3026.27     3223.00    119.69 o
   9   3   7     1578.13     1712.94     93.11 o
  11   3   7     1251.92     1093.08     84.67 o
  13   3   7      119.92       67.96     39.70 o
  15   3   7        0.04        2.72     30.12 o
  17   3   7      233.98      168.52     45.11 o
  19   3   7      554.33      582.71     72.15 o
  21   3   7      318.20      245.91     67.47 o
  23   3   7     1862.44     1701.90    147.48 o
  25   3   7        9.23       74.74     47.77 o
  27   3   7      504.55      801.86    107.07 o
  29   3   7      665.64      459.83     80.90 o
  31   3   7     1326.85      975.86    278.92 o
  33   3   7      527.40       78.85     95.06 o
 -40   4   7     2789.08     3131.58    197.48 o
 -38   4   7      285.07      327.28     79.54 o
 -36   4   7     1828.59     2152.28    174.65 o
 -34   4   7       30.88        8.14     46.56 o
 -32   4   7      240.49      277.13     75.88 o
 -30   4   7      337.96      234.76     69.45 o
 -28   4   7      354.77      216.05     77.74 o
 -26   4   7      238.65      214.15     65.15 o
 -24   4   7     3899.81     3836.44    340.08 o
 -22   4   7      441.52      441.85    107.59 o
 -20   4   7      158.19      152.39     58.53 o
 -18   4   7      104.80       81.22     50.99 o
 -16   4   7     4015.51     4062.99    183.03 o
 -14   4   7       36.66       22.49     31.34 o
 -12   4   7     4901.29     5124.25    151.04 o
 -10   4   7      360.19      331.54     53.28 o
  -8   4   7     2524.68     2656.10    113.14 o
  -6   4   7     3993.60     3913.66    138.61 o
  -4   4   7       62.15       13.56     32.94 o
  -2   4   7     1373.53     1312.32     76.23 o
   0   4   7     4415.88     4814.29    128.04 o
   2   4   7       30.54       63.36     38.90 o
   4   4   7      235.19      249.78     50.69 o
   6   4   7      237.06      189.82     50.27 o
   8   4   7      276.99      358.36     56.00 o
  10   4   7     3620.94     3410.02    131.04 o
  12   4   7     2333.15     2312.31    149.40 o
  14   4   7      311.42      220.18     66.77 o
  16   4   7     1204.60     1363.74    224.39 o
  18   4   7      476.31      299.17     79.95 o
  20   4   7      132.31      105.77     54.16 o
  22   4   7     2830.62     2340.84    173.91 o
  24   4   7       49.48       89.30     48.63 o
  26   4   7     1026.52     1021.74    129.12 o
  28   4   7       58.96        0.00     64.48 o
 -35   5   7      217.98      161.90     53.65 o
 -33   5   7      554.60      286.48    327.92 o
 -31   5   7        5.20       55.60     54.50 o
 -29   5   7      164.12       88.66    107.59 o
 -27   5   7     2693.77     2911.24    177.94 o
 -25   5   7      612.31      562.96    114.22 o
 -23   5   7     1107.66     1077.36    126.62 o
 -21   5   7       10.93        0.00     43.48 o
 -19   5   7       19.99        8.15     43.84 o
 -17   5   7       71.74      114.38     56.09 o
 -15   5   7     2967.40     3089.33    200.44 o
 -13   5   7     1094.33     1329.09    131.01 o
 -11   5   7        0.41        0.00     32.01 o
  -9   5   7     3068.48     3188.77    133.80 o
  -7   5   7       18.06       10.83     32.90 o
  -5   5   7       14.49       18.32     31.50 o
  -3   5   7      743.36      851.34     86.05 o
  -1   5   7      705.87      755.86     81.59 o
   1   5   7     1836.28     1818.92    119.56 o
   3   5   7     1377.33     1556.91    108.60 o
   5   5   7      850.38      798.80    155.49 o
   7   5   7      390.19      401.46    123.06 o
   9   5   7      215.30      202.01     99.48 o
  11   5   7       39.63       72.15     52.40 o
  13   5   7       32.18       58.85     42.27 o
  15   5   7     1181.97     1116.59    132.55 o
  17   5   7      182.29      335.57     76.38 o
  19   5   7        4.43        0.00     47.17 o
  21   5   7      897.91      845.05    132.64 o
  23   5   7       82.98       26.47     57.12 o
 -26   6   7      225.76       87.96    126.75 o
 -24   6   7      632.66      578.16    109.01 o
 -22   6   7      126.79      162.07     66.08 o
 -20   6   7      152.02      326.46     78.88 o
 -18   6   7      502.15      554.07    101.70 o
 -16   6   7      189.85      121.17     60.13 o
 -14   6   7      212.44      174.19     59.63 o
 -12   6   7       57.68      111.21     57.05 o
 -10   6   7        8.01        0.00     79.95 o
  -8   6   7      814.16      784.22     87.93 o
  -6   6   7      639.26      776.46     93.85 o
  -4   6   7        2.72        0.00     38.12 o
  -2   6   7      935.48      904.61    116.72 o
   0   6   7        8.03       53.08     46.47 o
   2   6   7      269.51      383.94    108.69 o
   4   6   7      808.53      675.69    106.80 o
   6   6   7      924.88      950.62    126.31 o
   8   6   7     1466.10     1177.57    204.12 o
  10   6   7     1304.34     1047.13    196.02 o
  12   6   7      637.16      719.21    159.91 o
  14   6   7        1.20        0.00     60.43 o
 -48   0   8       45.61        0.00     73.69 o
 -46   0   8      188.65       74.43     63.37 o
 -44   0   8      728.79      649.21    134.12 o
 -42   0   8      469.79      638.15    140.01 o
 -40   0   8     6969.83     7475.84    365.50 o
 -38   0   8      819.15      938.07    153.28 o
 -36   0   8       42.34      205.59     81.06 o
 -34   0   8     1882.80     1495.17    178.33 o
 -32   0   8     5236.55     4606.51    170.59 o
 -30   0   8      460.23      348.82     62.27 o
 -28   0   8    16416.74    18370.77    319.21 o
 -26   0   8     3418.56     3987.27    145.49 o
 -24   0   8     7682.56     8948.23    209.81 o
 -22   0   8     6712.33     7014.76    180.89 o
 -20   0   8     1190.63     1274.94     84.85 o
 -18   0   8    23342.83    25997.92    410.08 o
 -16   0   8     5412.76     5353.38    147.71 o
 -14   0   8     7563.15     8012.89    176.53 o
 -12   0   8    13949.36    14401.77    562.99 o
 -10   0   8     5206.73     2067.00    116.43 o
  -8   0   8      605.38      651.42     92.85 o
  -2   0   8     6669.49     5875.30    235.81 o
   0   0   8    56544.82    59756.63    753.11 o
   2   0   8    44381.34    48737.04    693.42 o
   4   0   8    23508.55    24005.23    495.93 o
   6   0   8    30011.00    31946.06    586.57 o
   8   0   8      120.98       78.11     70.74 o
  10   0   8      225.90      165.80     89.90 o
  12   0   8     6044.63     6278.38    300.65 o
  14   0   8     3010.21     2717.68    215.17 o
  16   0   8      653.17      514.36    137.80 o
  18   0   8     2867.32     3023.50    241.70 o
  20   0   8       90.68      310.23    120.11 o
  22   0   8      586.55      479.72    138.54 o
  24   0   8     7073.61     7848.71    381.71 o
  26   0   8     8454.58     9655.59    431.09 o
  28   0   8        6.37      259.39    110.53 o
  30   0   8      628.82     1058.92    196.02 o
  32   0   8     3851.77     3860.62    298.44 o
  34   0   8     3521.47     3655.76    310.97 o
 -47   1   8     1809.56     1214.69   1243.15 o
 -45   1   8      720.32      660.31    104.14 o
 -43   1   8     4684.28     5238.41    417.08 o
 -41   1   8      229.44      236.85     71.48 o
 -39   1   8     1695.90     1715.03    112.89 o
 -37   1   8      947.87     1051.19     89.01 o
 -35   1   8       66.88       25.69     34.71 o
 -33   1   8      732.76      603.36     90.28 o
 -31   1   8    18324.02    18930.72    323.88 o
 -29   1   8      816.82      808.77     72.43 o
 -27   1   8     1219.21     1417.89     86.77 o
 -25   1   8        2.26        0.00     25.46 o
 -23   1   8      101.47       70.54     24.14 o
 -21   1   8      190.86      116.13     28.29 o
 -19   1   8     7468.47     6284.78   1234.11 o
 -17   1   8     1029.95      895.12     49.29 o
 -15   1   8     4185.85     4043.52     88.34 o
 -13   1   8        2.98       11.75     16.45 o
 -11   1   8       91.48       73.46     20.86 o
  -9   1   8      337.29      339.84     36.69 o
  -7   1   8      373.75      315.55     31.32 o
  -5   1   8      253.33      275.15     29.43 o
  -3   1   8    23650.56    24322.70    355.42 o
  -1   1   8      343.87      316.19     34.48 o
   1   1   8    21604.82    24440.41    798.06 o
   3   1   8     3919.39     3960.64    120.51 o
   5   1   8      100.21      125.97     41.03 o
   7   1   8      231.36      264.33     51.12 o
   9   1   8     3403.12     3170.60    117.82 o
  11   1   8     1717.71     1866.40    144.20 o
  13   1   8        0.35        1.90     39.37 o
  15   1   8      178.85      134.67     80.55 o
  17   1   8     4230.62     4181.35    184.24 o
  19   1   8      999.24      827.85     90.07 o
  21   1   8     3459.12     3619.69    186.36 o
  23   1   8     1952.78     2165.39    163.94 o
  25   1   8       12.89        2.81     64.18 o
  27   1   8      865.70     1042.84    218.12 o
  29   1   8     1731.19     1880.39    162.46 o
  31   1   8        0.14        3.44    112.38 o
  33   1   8      421.92      795.66    125.21 o
  35   1   8     1229.89     1651.39    267.49 o
 -46   2   8      678.57      453.37    379.50 o
 -44   2   8        0.30       45.99     36.05 o
 -42   2   8     4149.48     4865.05    179.08 o
 -40   2   8     1348.88     1315.41    103.58 o
 -38   2   8     4527.66     4962.16    428.64 o
 -36   2   8     1085.87     1503.58    104.22 o
 -34   2   8       56.81       11.61     52.84 o
 -32   2   8     2584.53     2355.87    109.55 o
 -30   2   8     1767.59     1384.10     93.00 o
 -28   2   8     5523.65     5031.51    149.20 o
 -26   2   8    16862.71    17690.46    403.82 o
 -24   2   8     6338.23     6570.16    390.10 o
 -22   2   8       37.30        0.00     23.13 o
 -20   2   8     1263.37     1176.23     69.35 o
 -18   2   8     7370.23     7563.18    329.40 o
 -16   2   8     3849.41     3991.12    104.96 o
 -14   2   8    13090.56    13592.83    198.14 o
 -12   2   8     9076.20     9547.16    145.01 o
 -10   2   8     3540.73     3594.02     92.57 o
  -8   2   8     9167.45     9436.51    154.72 o
  -6   2   8      720.89      800.07     56.16 o
  -4   2   8      282.14      362.27     41.40 o
  -2   2   8    16797.84    17936.15    244.67 o
   0   2   8      270.00      250.50     45.37 o
   2   2   8       10.45       83.78     35.60 o
   4   2   8    16263.39    17366.95    255.25 o
   6   2   8      879.00      969.37     78.58 o
   8   2   8     1036.58      869.57     77.50 o
  10   2   8       76.18       39.54     39.00 o
  12   2   8      844.37      724.66     78.68 o
  14   2   8     4113.79     4556.20    159.61 o
  16   2   8     2654.53     2788.17    124.08 o
  18   2   8     1863.88     1794.97    106.56 o
  20   2   8    12511.10    13670.48    270.52 o
  22   2   8       61.39       64.22     66.90 o
  24   2   8      596.82      701.08    124.08 o
  26   2   8       21.24       61.12     40.48 o
  28   2   8     1934.83     1836.10    153.85 o
  30   2   8     1946.55     1990.36    259.39 o
  32   2   8     4447.71     5640.23    394.24 o
 -43   3   8       72.17       74.80     83.27 o
 -41   3   8     4674.39     5649.93    254.44 o
 -39   3   8      540.74      382.79     88.42 o
 -37   3   8      433.30      456.45    117.54 o
 -35   3   8       94.97       98.87     92.85 o
 -33   3   8     2631.23     2771.94    169.01 o
 -31   3   8      707.85      679.28    235.44 o
 -29   3   8     1705.93     1908.73    303.60 o
 -27   3   8     4989.01     4938.61    222.54 o
 -25   3   8     4775.94     4526.33    194.09 o
 -23   3   8      754.78      791.51    206.70 o
 -21   3   8       10.41       33.49     46.89 o
 -19   3   8       41.53       42.53     49.00 o
 -17   3   8    18344.81    19796.11    277.06 o
 -15   3   8        5.95       25.52     28.80 o
 -13   3   8      120.59      108.55     34.11 o
 -11   3   8       51.74       48.85     32.43 o
  -9   3   8      257.35      253.25     46.74 o
  -7   3   8        5.17        0.00     24.98 o
  -5   3   8     4229.55     4196.34    115.93 o
  -3   3   8      458.64      407.39     65.20 o
  -1   3   8     4203.93     4045.83    144.05 o
   1   3   8        3.48       26.53     32.23 o
   3   3   8     1217.77     1132.21     84.16 o
   5   3   8      416.70      275.88     55.18 o
   7   3   8     6810.55     7376.83    184.69 o
   9   3   8     1152.94     1032.77     86.09 o
  11   3   8      369.89      407.51     59.69 o
  13   3   8      414.21      337.95     56.16 o
  15   3   8      467.21      561.82     70.84 o
  17   3   8      669.95      695.66     78.47 o
  19   3   8     4922.73     5504.02    226.86 o
  21   3   8       73.13       82.61     54.39 o
  23   3   8      546.76      594.50    176.12 o
  25   3   8       61.97        8.84     89.16 o
  27   3   8       25.38        0.00     44.91 o
  29   3   8        5.50        0.00     50.83 o
  31   3   8     1728.77        0.00     84.74 o
 -40   4   8      267.43      352.54     86.77 o
 -38   4   8      979.29     1218.24    146.38 o
 -36   4   8      833.71      739.68    113.23 o
 -34   4   8       91.03       48.86     52.21 o
 -32   4   8      499.85      378.77     82.56 o
 -30   4   8      945.46     1000.36    124.27 o
 -28   4   8     1700.44     1474.30    142.59 o
 -26   4   8     1078.69      986.50    121.15 o
 -24   4   8     4681.31     4835.82    214.25 o
 -22   4   8     1761.72     1449.82    283.71 o
 -20   4   8     1247.94     1306.29    326.81 o
 -18   4   8       38.91       24.33     41.25 o
 -16   4   8      891.58      894.87    109.91 o
 -14   4   8     5294.49     5371.40    158.56 o
 -12   4   8      375.73      305.05     53.93 o
 -10   4   8     3693.65     3572.34    225.24 o
  -8   4   8    24283.89    26777.29    359.45 o
  -6   4   8      814.52      805.26     79.15 o
  -4   4   8      687.39      616.90     71.36 o
  -2   4   8        3.98       27.67     31.67 o
   0   4   8     2760.18     2879.36    104.23 o
   2   4   8     1969.94     1938.23    104.72 o
   4   4   8     4493.64     4450.54    147.94 o
   6   4   8      373.00      304.33     57.15 o
   8   4   8        5.50       38.26     34.10 o
  10   4   8     1505.10     1571.98    101.27 o
  12   4   8     3299.42     3330.69    135.97 o
  14   4   8     1769.36     1476.22    228.44 o
  16   4   8     4257.56     3993.32    199.75 o
  18   4   8     1419.57     1735.10    566.68 o
  20   4   8     1396.51     1591.12    152.85 o
  22   4   8     1135.71     1273.08    140.52 o
  24   4   8      655.64      706.44    111.58 o
  26   4   8      681.54      532.32     98.01 o
 -33   5   8     1304.21     1424.50    157.14 o
 -31   5   8     2430.30     2549.67    260.13 o
 -29   5   8      444.60      500.25     95.89 o
 -27   5   8     2540.06     2792.08    187.60 o
 -25   5   8       80.96       97.53     58.19 o
 -23   5   8      381.64      482.47     89.99 o
 -21   5   8      232.64      241.61     84.37 o
 -19   5   8     1382.82     1544.05    149.96 o
 -17   5   8       15.95       19.53     45.33 o
 -15   5   8      267.04      327.24     79.48 o
 -13   5   8       36.10       90.63     56.43 o
 -11   5   8        2.05       52.12     37.17 o
  -9   5   8      471.78      573.30     72.16 o
  -7   5   8     1265.19     1526.16    108.57 o
  -5   5   8        4.96       51.17     37.20 o
  -3   5   8      740.14      787.01     85.26 o
  -1   5   8        6.68        0.98     33.83 o
   1   5   8       60.94       52.67     36.85 o
   3   5   8       14.88       88.21     40.82 o
   5   5   8        6.26        9.58     64.85 o
   7   5   8     1035.41     1026.22    223.28 o
   9   5   8     1891.10     1781.33    154.46 o
  11   5   8     1463.96     1289.18    139.60 o
  13   5   8        0.24        9.28     47.91 o
  15   5   8       92.26      100.49     55.52 o
  17   5   8        7.57       68.94     97.27 o
  19   5   8       22.01        0.48     68.53 o
  21   5   8      298.84      171.19    187.54 o
 -24   6   8     3366.55     3749.34    292.55 o
 -22   6   8      667.14      964.88    158.06 o
 -20   6   8      173.49      146.55    122.33 o
 -18   6   8     1975.59     2340.91    182.01 o
 -16   6   8      955.85     1002.28    131.75 o
 -14   6   8      525.25      590.35     98.51 o
 -12   6   8      590.49      515.13     93.59 o
 -10   6   8      684.87      632.21    103.74 o
  -8   6   8       40.52       91.12     45.37 o
  -6   6   8        5.06        4.21     53.89 o
  -4   6   8      945.93     1251.88    110.85 o
  -2   6   8      736.09      667.36    214.07 o
   0   6   8      774.53      728.73    126.75 o
   2   6   8      407.09      476.67     90.87 o
   4   6   8      415.31      390.55     84.99 o
   6   6   8      980.64     1049.05    221.81 o
   8   6   8     1216.58     1214.88    147.01 o
  10   6   8      269.14      221.07     95.06 o
  12   6   8      118.44       98.01     88.43 o
 -47   1   9       12.17        9.58     48.31 o
 -45   1   9     2077.06     2120.79    327.18 o
 -43   1   9     1815.72     2199.31    167.39 o
 -41   1   9      380.49      274.41     62.67 o
 -39   1   9      336.83      428.21     95.43 o
 -37   1   9     1638.92     1699.60    107.66 o
 -35   1   9        6.82       15.12     28.28 o
 -33   1   9     3699.27     3581.35    135.65 o
 -31   1   9     1861.54     1858.05    110.20 o
 -29   1   9     1364.89     1429.75     91.47 o
 -27   1   9     1147.43     1134.61     82.14 o
 -25   1   9      230.85      268.66     46.16 o
 -23   1   9     1376.54     1283.42    198.87 o
 -21   1   9      713.09      582.73    111.41 o
 -19   1   9     5097.70     5141.35    109.22 o
 -17   1   9      586.71      717.44     48.44 o
 -15   1   9      106.29      131.77     44.00 o
 -13   1   9     1893.88     1905.68     65.06 o
 -11   1   9        4.20       25.28     25.74 o
  -9   1   9      221.61      140.73     26.44 o
  -7   1   9      416.79      327.67     38.29 o
  -5   1   9     2096.52     2074.86     65.88 o
  -3   1   9      124.83      121.59     24.21 o
  -1   1   9       42.78       26.60     21.03 o
   1   1   9    11568.37    11980.41    258.66 o
   3   1   9        8.40       90.47     55.35 o
   5   1   9     2462.06     2410.14    137.24 o
   7   1   9      208.54      190.92    103.90 o
   9   1   9      740.18      693.18     98.48 o
  11   1   9       53.02       16.65     58.08 o
  13   1   9     1017.72     1064.44    117.67 o
  15   1   9     1390.30     1379.88    130.01 o
  17   1   9     1010.99      850.79    114.62 o
  19   1   9     1462.12     1558.87    274.86 o
  21   1   9      169.62      101.03    113.11 o
  23   1   9      272.67      197.47     80.49 o
  25   1   9       19.86       94.03     75.36 o
  27   1   9      250.73      268.24     81.40 o
  29   1   9      768.02      735.81    119.56 o
  31   1   9      234.59      283.46     89.07 o
  33   1   9      127.69      126.98     90.97 o
 -46   2   9       92.56        0.00     46.60 o
 -44   2   9     1672.77     1707.45    250.91 o
 -42   2   9      559.64      709.83     94.27 o
 -40   2   9      142.83       94.10     36.19 o
 -38   2   9      632.75      672.67     82.53 o
 -36   2   9      589.67      582.58     89.03 o
 -34   2   9     1626.32     1562.91    104.10 o
 -32   2   9      183.29      280.05     50.45 o
 -30   2   9      491.22      487.44     82.98 o
 -28   2   9        3.63       26.97     26.57 o
 -26   2   9        9.35       63.91     29.22 o
 -24   2   9      985.53     1034.41     75.37 o
 -22   2   9      395.72      300.41     68.24 o
 -20   2   9     2882.20     2510.63    136.51 o
 -18   2   9     3583.44     3473.67    176.12 o
 -16   2   9       56.80       56.79     43.49 o
 -14   2   9     1113.04     1183.56     74.39 o
 -12   2   9     2510.42     2403.71    186.53 o
 -10   2   9     2342.15     2038.61     89.83 o
  -8   2   9     1639.93     1456.19     69.14 o
  -6   2   9      504.50      440.45     46.73 o
  -4   2   9       16.46       26.23     25.28 o
  -2   2   9     2719.70     2472.04    103.88 o
   0   2   9      280.62      332.70     51.54 o
   2   2   9      126.06       88.30     38.98 o
   4   2   9     1676.68     1541.70    117.21 o
   6   2   9      606.34      626.46     70.78 o
   8   2   9       93.62       45.54     60.65 o
  10   2   9      120.91      136.18     45.38 o
  12   2   9      330.26      230.72     52.75 o
  14   2   9        7.65        0.00     30.79 o
  16   2   9      762.44      703.52    116.84 o
  18   2   9      120.26       72.36     43.82 o
  20   2   9      400.72      435.85     70.33 o
  22   2   9      412.62      469.13     71.42 o
  24   2   9      241.45      371.21     66.07 o
  26   2   9      164.40      386.67     57.31 o
  28   2   9      319.33      321.63     78.18 o
  30   2   9        0.37      229.18    145.17 o
 -43   3   9      461.36      476.19     95.86 o
 -41   3   9        7.11        3.33     57.11 o
 -39   3   9       21.74       35.93     55.64 o
 -37   3   9      212.77      175.29    115.69 o
 -35   3   9       94.26      112.61     59.29 o
 -33   3   9      161.07      147.55     55.59 o
 -31   3   9      988.30     1113.60    126.86 o
 -29   3   9     1473.91     1367.30    133.59 o
 -27   3   9     4998.23     4949.63    210.60 o
 -25   3   9      536.36      396.31    151.06 o
 -23   3   9      136.73      173.70     58.30 o
 -21   3   9      159.11      111.06     55.93 o
 -19   3   9      215.46      244.31     66.09 o
 -17   3   9     1094.55     1049.08     79.79 o
 -15   3   9      820.33      968.24    115.17 o
 -13   3   9        0.17        9.31     29.48 o
 -11   3   9      183.75      202.41     44.38 o
  -9   3   9       89.15       71.81     35.08 o
  -7   3   9     2465.06     2529.07     91.79 o
  -5   3   9      223.79      227.56     43.52 o
  -3   3   9     2323.04     2392.84    166.03 o
  -1   3   9      595.47      463.17     53.77 o
   1   3   9      512.90      555.87     88.12 o
   3   3   9       64.86      112.63     41.14 o
   5   3   9      855.90      963.77     86.44 o
   7   3   9      215.21      115.93     41.98 o
   9   3   9      154.85       80.38     42.35 o
  11   3   9        0.02        0.00     31.52 o
  13   3   9       88.66       41.28     49.16 o
  15   3   9      231.05      205.33     50.52 o
  17   3   9      163.26      133.64    107.28 o
  19   3   9      416.79      351.42    114.65 o
  21   3   9        6.36        0.00     42.62 o
  23   3   9       21.46        0.00     39.44 o
  25   3   9        3.29       26.82    102.80 o
  27   3   9       77.23       58.51     74.43 o
  29   3   9        2.95        1.83     55.60 o
 -38   4   9      278.80      443.80     92.05 o
 -36   4   9       44.65        0.00     48.05 o
 -34   4   9       33.92       11.09    151.43 o
 -32   4   9      948.65     1010.71    212.96 o
 -30   4   9      204.18      292.41     76.75 o
 -28   4   9     2026.74     1570.19    165.43 o
 -26   4   9      593.36      634.34    101.51 o
 -24   4   9     2444.31     2444.35    171.64 o
 -22   4   9        4.27        1.52     47.15 o
 -20   4   9     3868.04     3928.69    193.15 o
 -18   4   9      129.39      149.02     64.83 o
 -16   4   9      694.96      815.07    128.22 o
 -14   4   9     2359.90     2059.77    107.80 o
 -12   4   9      322.56      268.61     65.22 o
 -10   4   9      223.56      166.19     47.17 o
  -8   4   9      498.24      566.00     91.20 o
  -6   4   9     1547.80     1349.63     99.54 o
  -4   4   9      426.23      471.61     65.92 o
  -2   4   9      290.82      197.33     47.99 o
   0   4   9      152.33      140.09     40.15 o
   2   4   9     1703.60     1750.61    105.41 o
   4   4   9     2206.98     2233.36    121.89 o
   6   4   9      107.37      114.92     45.90 o
   8   4   9      171.36      147.88     62.82 o
  10   4   9     1318.62     1217.12     99.37 o
  12   4   9     1138.06      934.59     88.79 o
  14   4   9      585.96      614.64     96.50 o
  16   4   9      661.96      575.90    123.80 o
  18   4   9     2033.24     1763.64    161.49 o
  20   4   9       19.33       29.80     47.87 o
  22   4   9      273.09      310.63     77.01 o
  24   4   9      228.12       81.85     62.29 o
 -33   5   9       25.61       73.50    104.27 o
 -31   5   9      856.48      302.08    296.23 o
 -29   5   9       18.51       58.71    121.22 o
 -27   5   9       42.61        0.00     51.29 o
 -25   5   9      109.84      100.40     64.31 o
 -23   5   9       42.10       17.43     64.85 o
 -21   5   9       79.10       11.52    102.80 o
 -19   5   9     2534.35     2695.70    179.68 o
 -17   5   9      109.58      210.26     69.49 o
 -15   5   9      291.00      395.36     90.27 o
 -13   5   9      341.93      176.79     62.37 o
 -11   5   9      230.10      223.23     49.93 o
  -9   5   9      783.07      845.13     90.60 o
  -7   5   9        1.51       29.08     38.70 o
  -5   5   9      151.30      184.06     52.07 o
  -3   5   9        7.23       10.31     34.86 o
  -1   5   9      397.57      431.91     65.23 o
   1   5   9      146.51      220.10     62.12 o
   3   5   9      850.45     1000.28     97.23 o
   5   5   9      909.04      908.16    111.95 o
   7   5   9       19.90      127.48     78.85 o
   9   5   9      469.89      601.91    102.43 o
  11   5   9       30.01        0.00     51.53 o
  13   5   9      142.94      173.84     62.56 o
  15   5   9      764.43      843.01    177.59 o
  17   5   9       92.53       70.38     58.87 o
 -22   6   9      244.56      202.48    150.33 o
 -20   6   9       10.85        0.00     93.59 o
 -18   6   9     1270.62     1385.07    160.48 o
 -16   6   9       98.52      100.33     66.08 o
 -14   6   9       95.82      110.32     68.92 o
 -12   6   9        5.22        0.00     51.06 o
 -10   6   9       47.03      161.32     59.62 o
  -8   6   9      363.18      377.67     65.82 o
  -6   6   9      649.94      679.50     83.18 o
  -4   6   9     1457.11     1699.36    129.36 o
  -2   6   9     1998.30     2394.60    185.09 o
   0   6   9      213.15      224.00    110.90 o
   2   6   9       46.89       29.11     50.54 o
   4   6   9      263.78      174.92     68.05 o
   6   6   9       56.03       97.68    100.22 o
   8   6   9      189.67      224.31     72.39 o
 -46   0  10      674.91      489.30    124.54 o
 -44   0  10     1077.36      973.44    162.85 o
 -42   0  10     2470.51     2945.39    234.33 o
 -40   0  10       97.24      168.01     64.85 o
 -38   0  10     2059.28     2271.86    203.38 o
 -36   0  10      107.52      233.60     89.16 o
 -34   0  10     3695.87     3580.59    232.12 o
 -32   0  10     7792.85     7674.07    333.82 o
 -30   0  10        0.74       32.82     32.78 o
 -28   0  10      630.66      677.99     81.54 o
 -26   0  10     3486.47     3396.63    142.59 o
 -24   0  10     7232.66     7810.03    247.60 o
 -22   0  10     1535.33     1500.35     98.15 o
 -20   0  10     3890.95     3556.05    136.13 o
 -18   0  10      688.67      558.13     77.74 o
 -16   0  10     1756.83     1703.02     97.85 o
 -14   0  10     7806.51     7420.41    186.28 o
 -10   0  10     1264.58     1034.61    126.01 o
  -8   0  10     4122.65     2658.00    142.22 o
  -6   0  10      175.03      162.72     60.06 o
  -4   0  10      224.76      119.09     72.58 o
  -2   0  10     6407.19     5962.35    169.09 o
   0   0  10     1211.09     1188.62    152.54 o
   2   0  10     6786.85     5481.06    274.86 o
   4   0  10     1419.96     1263.78    159.91 o
   6   0  10      470.97      539.41    130.43 o
   8   0  10     1572.85     1372.11    179.80 o
  10   0  10    13699.87    15606.79    487.09 o
  12   0  10       51.84      210.02    103.90 o
  14   0  10      137.83       69.27     89.16 o
  16   0  10     1756.17     2123.74    221.07 o
  18   0  10      324.01      213.70    110.53 o
  20   0  10       52.64        0.00     92.85 o
  22   0  10     3491.43     3411.84    277.81 o
  24   0  10     1700.07     1848.88    240.23 o
  26   0  10    10964.63    12734.36    532.78 o
  28   0  10       23.35        0.00     92.85 o
  30   0  10     1638.10     1872.46    260.13 o
 -47   1  10     1988.03      921.15   1135.56 o
 -45   1  10       36.60        8.95     95.06 o
 -43   1  10       39.96      167.83     53.65 o
 -41   1  10      729.01      636.33    118.64 o
 -39   1  10     2757.55     2588.35    153.28 o
 -37   1  10     1248.84     1248.59     97.32 o
 -35   1  10     1193.24     1147.77     91.71 o
 -33   1  10     1552.00     1562.08    100.65 o
 -31   1  10       66.85       45.97     53.74 o
 -29   1  10      857.65      732.18    100.84 o
 -27   1  10      178.36       87.05     35.01 o
 -25   1  10     3410.40     2241.48    921.12 o
 -23   1  10    14072.98    14253.84    428.14 o
 -21   1  10      411.27      445.72     44.87 o
 -19   1  10      381.69      320.23     46.49 o
 -17   1  10     2432.31     2660.68    105.01 o
 -15   1  10     2365.45     2208.38     75.49 o
 -13   1  10      528.53      449.90     56.59 o
 -11   1  10      351.93      303.43     51.22 o
  -9   1  10     1869.22     1761.67     66.32 o
  -7   1  10     6457.00     6684.02    121.79 o
  -5   1  10      853.41      874.73     55.62 o
  -3   1  10     1658.76     1609.11     85.76 o
  -1   1  10        3.27       37.29     76.64 o
   1   1  10     2887.91     2488.03    323.87 o
   3   1  10      423.58      295.44     76.70 o
   5   1  10     4744.83     5163.30    268.97 o
   7   1  10      204.91      222.20     76.86 o
   9   1  10      171.97      132.27     70.32 o
  11   1  10      106.93      216.37     75.88 o
  13   1  10     2373.25     2284.89    173.17 o
  15   1  10      468.57      313.00     86.95 o
  17   1  10      752.45      659.86    110.45 o
  19   1  10      364.85      376.33    101.69 o
  21   1  10      261.84      134.30     84.01 o
  23   1  10      948.76      983.95    181.65 o
  25   1  10     1844.74     2183.45    180.25 o
  27   1  10       35.89       10.33     65.08 o
  29   1  10      662.37      780.21    127.05 o
  31   1  10      328.54      315.91    245.39 o
 -44   2  10      152.97       99.15    103.17 o
 -42   2  10      279.28      341.71     83.72 o
 -40   2  10      851.25     1000.94    144.43 o
 -38   2  10      328.30      357.34     73.20 o
 -36   2  10      119.32      168.21     54.71 o
 -34   2  10        5.99       64.63     46.06 o
 -32   2  10      923.76      982.56    158.80 o
 -30   2  10     5898.16     5848.64    644.79 o
 -28   2  10       94.30      101.46     50.54 o
 -26   2  10      878.13      912.66    132.64 o
 -24   2  10     1591.69     1616.20    129.31 o
 -22   2  10        0.67       40.55     44.69 o
 -20   2  10      171.32      182.02     60.62 o
 -18   2  10     8328.21     8121.95    239.88 o
 -16   2  10     1754.72     1639.33    122.27 o
 -14   2  10       32.27       39.84     36.79 o
 -12   2  10       19.64       10.92     33.11 o
 -10   2  10      238.47      225.32     48.27 o
  -8   2  10       49.11       40.36     35.51 o
  -6   2  10      542.27      457.50     71.71 o
  -4   2  10     2880.28     2679.61     99.66 o
  -2   2  10     5419.92     5245.63    130.88 o
   0   2  10       50.66       48.47     44.77 o
   2   2  10     1042.95      905.09    113.29 o
   4   2  10       31.87       64.64     40.98 o
   6   2  10      756.70      780.57     82.08 o
   8   2  10      989.23     1010.32     89.99 o
  10   2  10       70.89       85.44     41.26 o
  12   2  10      559.14      734.63     84.00 o
  14   2  10       29.67       24.61     43.17 o
  16   2  10      420.79      484.87     74.38 o
  18   2  10       75.41      118.48     84.72 o
  20   2  10      903.18     1317.47    112.45 o
  22   2  10      182.16      220.60     53.81 o
  24   2  10       26.11      100.89     45.13 o
  26   2  10       83.14        0.97     67.75 o
  28   2  10      547.66       75.16    137.80 o
 -41   3  10      903.86      876.93    235.81 o
 -39   3  10       71.84       73.93     56.21 o
 -37   3  10     3765.85     3701.37    203.36 o
 -35   3  10        5.81        4.35     46.79 o
 -33   3  10     1182.00     1078.40    127.05 o
 -31   3  10      121.50      192.78     59.52 o
 -29   3  10     1124.80      853.14    109.96 o
 -27   3  10     1709.35     1439.09    136.17 o
 -25   3  10    10960.84    11580.67    751.64 o
 -23   3  10      307.16      347.74     77.03 o
 -21   3  10     6752.94     6982.70    241.42 o
 -19   3  10     2862.51     2402.03    194.17 o
 -17   3  10     1037.90      848.70    105.12 o
 -15   3  10       12.75       28.46     33.55 o
 -13   3  10     4261.06     4286.17    194.44 o
 -11   3  10       99.71       75.79     39.62 o
  -9   3  10     9416.53     9633.47    286.06 o
  -7   3  10        1.22       13.52     31.26 o
  -5   3  10      171.35      109.97     37.27 o
  -3   3  10      138.08      163.16     39.46 o
  -1   3  10    12982.18    13795.54    219.90 o
   1   3  10     3711.51     3587.83    142.91 o
   3   3  10     8040.47     8295.97    204.22 o
   5   3  10     7454.00     8295.47    209.72 o
   7   3  10     1876.63     1863.97    116.35 o
   9   3  10        8.17       17.66     39.05 o
  11   3  10     3618.27     3931.15    153.91 o
  13   3  10       55.43       24.21     41.25 o
  15   3  10     2530.57     2573.11    186.51 o
  17   3  10       63.19       45.65     41.36 o
  19   3  10     1427.83     1389.18    115.18 o
  21   3  10     1448.11     1611.94    157.54 o
  23   3  10     2395.12     2466.35    191.56 o
  25   3  10       27.69       62.42     59.58 o
 -38   4  10      312.97      298.48    131.90 o
 -36   4  10        0.11        0.00     48.89 o
 -34   4  10       16.64       11.82     53.03 o
 -32   4  10      118.22      188.09     82.16 o
 -30   4  10     6664.45     7464.09    286.59 o
 -28   4  10     1298.95     1484.22    150.42 o
 -26   4  10       14.53        1.62    103.53 o
 -24   4  10       17.60        0.00     46.86 o
 -22   4  10       71.46      110.59     53.71 o
 -20   4  10      270.41      197.98     68.46 o
 -18   4  10     5209.62     5506.27    229.24 o
 -16   4  10     1097.78     1251.34    137.43 o
 -14   4  10      329.78      282.32     77.27 o
 -12   4  10      372.13      325.56     57.91 o
 -10   4  10       43.36       86.26     42.34 o
  -8   4  10      360.25      394.18     62.98 o
  -6   4  10     1200.77     1283.40     99.96 o
  -4   4  10      690.98      630.32     74.88 o
  -2   4  10     5514.82     5175.69    211.27 o
   0   4  10      124.70      143.02     41.03 o
   2   4  10     3359.46     3502.76    143.07 o
   4   4  10      971.43      835.98     96.13 o
   6   4  10      208.10      182.42     52.58 o
   8   4  10     3462.51     3778.77    210.87 o
  10   4  10     1710.52     1672.41    117.47 o
  12   4  10      645.65      721.51     83.37 o
  14   4  10        7.47        0.00    124.17 o
  16   4  10      277.75      182.75     65.02 o
  18   4  10      359.43      457.27    114.22 o
  20   4  10      838.12      821.68    176.49 o
  22   4  10       78.35       85.41     69.29 o
 -31   5  10       19.38       70.35     63.82 o
 -29   5  10        0.46        0.00     57.67 o
 -27   5  10     1034.28      979.10    134.19 o
 -25   5  10     2019.42     2047.26    177.10 o
 -23   5  10      670.69      669.59    111.25 o
 -21   5  10        0.13       51.43     53.97 o
 -19   5  10      415.93      433.44     94.30 o
 -17   5  10      493.15      627.64    104.47 o
 -15   5  10     6128.92     6654.78    265.44 o
 -13   5  10     2924.46     2904.73    181.94 o
 -11   5  10     4241.80     4286.91    163.32 o
  -9   5  10     2564.78     2785.60    133.87 o
  -7   5  10     2264.69     2169.08    134.23 o
  -5   5  10      862.04      755.53     84.88 o
  -3   5  10        1.95       26.87     33.47 o
  -1   5  10      750.89      809.93     88.15 o
   1   5  10     2327.11     2454.49    154.73 o
   3   5  10      481.20      450.74     64.91 o
   5   5  10      968.33     1215.26    109.16 o
   7   5  10       32.43        5.16     75.90 o
   9   5  10      232.28      220.50     76.68 o
  11   5  10     1274.83     1306.82    294.76 o
  13   5  10     1476.23      371.03    564.46 o
  15   5  10      760.02      333.94    400.14 o
 -18   6  10      767.70     1139.90    151.69 o
 -16   6  10      788.48      950.45    204.12 o
 -14   6  10     1515.30     1799.37    361.08 o
 -12   6  10      313.55      240.81     87.69 o
 -10   6  10        3.66       28.35     61.22 o
  -8   6  10     1049.40     1280.17    117.88 o
  -6   6  10       37.77      140.30     52.71 o
  -4   6  10      203.88      163.39     55.32 o
  -2   6  10     4310.85     4802.86    240.53 o
   0   6  10      428.32      419.22     93.87 o
   2   6  10        0.87       86.05     60.42 o
 -45   1  11        0.01       17.98     47.90 o
 -43   1  11      519.16      563.35    126.75 o
 -41   1  11     2125.20     2258.92    150.84 o
 -39   1  11      739.96      710.76     94.30 o
 -37   1  11       50.64      123.44     50.98 o
 -35   1  11        3.56        7.01     60.35 o
 -33   1  11      936.65      762.33     78.57 o
 -31   1  11     1241.11     1154.09     90.90 o
 -29   1  11     3283.64     3496.81    129.43 o
 -27   1  11     5791.15     6269.89    529.09 o
 -25   1  11     2863.92     2682.07    444.35 o
 -23   1  11      450.62      503.88     57.58 o
 -21   1  11      538.14      489.03     47.70 o
 -19   1  11      379.40      388.90     44.95 o
 -17   1  11     7699.44     7727.65    141.85 o
 -15   1  11     1967.11     1993.75     96.43 o
 -13   1  11     1574.99     1647.72     90.25 o
 -11   1  11     2059.58     1940.46    100.27 o
  -9   1  11      781.23      714.46     69.62 o
  -7   1  11     2505.64     2525.47    108.03 o
  -5   1  11     4401.84     4719.69    197.62 o
  -3   1  11       67.10       85.65     38.88 o
  -1   1  11      238.28      218.53     73.70 o
   1   1  11     8199.80     8232.83    244.86 o
   3   1  11     1685.22     1873.88    140.11 o
   5   1  11       37.71       60.25     79.22 o
   7   1  11     5679.34     5670.66    218.05 o
   9   1  11      359.81      496.46     95.15 o
  11   1  11      306.17      272.18     78.84 o
  13   1  11        0.25        0.00     55.80 o
  15   1  11      271.31      307.66     85.45 o
  17   1  11      267.89      228.23     81.62 o
  19   1  11      158.53      265.91     83.60 o
  21   1  11     1368.31     1368.00    260.49 o
  23   1  11      617.84      886.42    178.33 o
  25   1  11     1305.31     1323.03    158.66 o
  27   1  11     2889.98     3435.42    293.29 o
 -44   2  11        0.46        0.00     65.58 o
 -42   2  11     1134.53     1258.01    140.14 o
 -40   2  11      422.12      594.81    114.96 o
 -38   2  11     1644.81     1570.10    237.65 o
 -36   2  11     2016.44     1828.02    271.55 o
 -34   2  11      510.31      501.46     84.85 o
 -32   2  11     1415.96     1323.49    232.86 o
 -30   2  11     2123.14     2073.35    159.91 o
 -28   2  11      612.30      449.95     83.31 o
 -26   2  11     2928.54     2849.80    157.44 o
 -24   2  11     3234.45     3085.69    161.61 o
 -22   2  11       19.00       37.06     46.23 o
 -20   2  11     2001.15     2139.45    139.59 o
 -18   2  11     2348.29     2581.54    158.80 o
 -16   2  11     1883.58     1761.77    130.11 o
 -14   2  11      623.04      678.82     75.07 o
 -12   2  11      832.82      815.13     75.67 o
 -10   2  11        7.27        0.00     32.93 o
  -8   2  11      197.78      184.99     47.70 o
  -6   2  11       22.90       34.26     38.65 o
  -4   2  11     3375.41     3618.69    134.37 o
  -2   2  11    10281.77    10396.85    218.73 o
   0   2  11     2289.42     2183.69    141.46 o
   2   2  11     3918.72     4237.34    149.46 o
   4   2  11     7530.80     7635.70    198.82 o
   6   2  11       61.36       98.62     40.66 o
   8   2  11     2384.71     2430.28    124.56 o
  10   2  11      593.06      631.39     79.92 o
  12   2  11      124.15      127.25     52.06 o
  14   2  11      607.07      744.80     88.04 o
  16   2  11        1.21        6.32     57.39 o
  18   2  11      837.54      840.33    169.86 o
  20   2  11     3721.34     4149.92    327.18 o
  22   2  11      368.84      434.04     92.85 o
  24   2  11       11.83        0.00     63.90 o
  26   2  11        0.78       24.11     75.53 o
 -41   3  11       58.14       76.71     58.02 o
 -39   3  11      308.60      201.20    169.86 o
 -37   3  11       68.34       81.60     49.94 o
 -35   3  11        9.93       67.03     77.01 o
 -33   3  11      117.57       46.22     46.82 o
 -31   3  11      215.10      252.93     86.22 o
 -29   3  11      281.70      315.21     79.22 o
 -27   3  11     1669.18     1447.94    144.43 o
 -25   3  11      229.96      269.67     72.69 o
 -23   3  11        0.04       38.13    110.90 o
 -21   3  11      565.69      365.54     82.73 o
 -19   3  11       74.98       22.48     48.70 o
 -17   3  11      836.85      859.71    144.43 o
 -15   3  11        0.02        0.00     39.48 o
 -13   3  11        6.58       44.59     43.16 o
 -11   3  11     1015.69     1020.78     87.94 o
  -9   3  11      421.99      342.81     58.49 o
  -7   3  11      822.76      781.96     66.70 o
  -5   3  11      698.71      599.64     62.01 o
  -3   3  11      542.72      560.74     80.94 o
  -1   3  11      963.84      932.95     74.31 o
   1   3  11      115.96       99.13     44.69 o
   3   3  11        3.40       68.75     41.74 o
   5   3  11      116.55      195.86     53.09 o
   7   3  11      660.09      624.94     77.50 o
   9   3  11     1043.98      903.32     92.85 o
  11   3  11      995.20      804.78    128.72 o
  13   3  11      129.60      134.20     57.12 o
  15   3  11        2.33       24.04     36.76 o
  17   3  11       78.74      106.52     41.85 o
  19   3  11      206.38      184.05    104.17 o
  21   3  11      554.80      468.05     77.49 o
  23   3  11     1046.84     1132.49    354.45 o
 -36   4  11      800.46      928.55    129.37 o
 -34   4  11      200.85      226.75     68.40 o
 -32   4  11       17.60       47.95     64.48 o
 -30   4  11      217.46      231.93     74.02 o
 -28   4  11      121.01        0.00     47.94 o
 -26   4  11     1334.07     1577.97    230.28 o
 -24   4  11     1535.86     1768.90    159.14 o
 -22   4  11       56.15       41.12     48.98 o
 -20   4  11       40.68        0.00     66.69 o
 -18   4  11      294.51      301.78     74.70 o
 -16   4  11     3163.12     3215.09    137.73 o
 -14   4  11      333.45      408.01     63.97 o
 -12   4  11     1432.00     1552.34    111.61 o
 -10   4  11      472.26      409.34     64.90 o
  -8   4  11      719.95      937.26     91.55 o
  -6   4  11     4050.81     4173.21    232.19 o
  -4   4  11        9.32        0.00     44.05 o
  -2   4  11     1175.54      964.61     92.32 o
   0   4  11     1112.08     1100.37     97.85 o
   2   4  11      365.34      412.80     57.38 o
   4   4  11      267.18      258.21     58.31 o
   6   4  11        0.27       42.33     42.55 o
   8   4  11     1072.48     1080.41    152.30 o
  10   4  11     1303.26     1189.33    187.76 o
  12   4  11      361.01      384.35     67.93 o
  14   4  11       53.26        3.68     55.76 o
  16   4  11       61.45        0.00     55.46 o
  18   4  11      767.11      431.72    339.34 o
 -29   5  11      282.50      117.85    108.32 o
 -27   5  11     2907.89     1880.41   1571.81 o
 -25   5  11      680.69      541.72    131.90 o
 -23   5  11      128.03      233.39     78.58 o
 -21   5  11     1000.80     1046.00    134.60 o
 -19   5  11      679.26      679.87    112.84 o
 -17   5  11      687.82      742.84    115.97 o
 -15   5  11     1185.56     1632.16    161.52 o
 -13   5  11       83.16       71.58     58.10 o
 -11   5  11       53.16      108.93     45.49 o
  -9   5  11      654.97      592.49     81.15 o
  -7   5  11     1854.56     1905.69    131.75 o
  -5   5  11      160.39      176.90     47.67 o
  -3   5  11      922.24      925.50     95.42 o
  -1   5  11       95.05      136.54     46.15 o
   1   5  11       25.65       83.95     42.99 o
   3   5  11       84.93      110.87     42.27 o
   5   5  11      462.89      419.59     67.48 o
   7   5  11      331.72      313.18    120.85 o
   9   5  11      799.31      996.29    190.12 o
  11   5  11        0.48        0.00    113.85 o
 -44   0  12     1064.83      994.81    175.38 o
 -42   0  12      218.19      378.03     98.01 o
 -40   0  12     3026.67     3648.39    260.13 o
 -38   0  12      993.24      918.91    145.91 o
 -36   0  12      161.12      184.96     80.32 o
 -34   0  12     1832.75     1732.45    190.86 o
 -32   0  12     3526.83     3097.92    218.86 o
 -30   0  12     6898.09     6502.40    307.29 o
 -28   0  12     2365.71     2032.57    121.13 o
 -26   0  12     2213.70     2332.27    126.98 o
 -24   0  12     3959.02     3864.05    157.57 o
 -22   0  12     8098.13     8949.38    233.99 o
 -20   0  12      361.54      368.33     63.90 o
 -18   0  12    11116.02    11647.25    258.89 o
 -16   0  12       35.98        0.00     37.21 o
 -12   0  12      425.96      312.78     68.53 o
 -10   0  12     5858.27     6097.42    282.60 o
  -8   0  12      254.99      146.52     47.49 o
  -6   0  12     7338.30     7487.42    209.28 o
  -4   0  12     1282.18      905.07     88.13 o
  -2   0  12     5968.46     5904.98    187.86 o
   0   0  12     4743.41     4336.09    164.03 o
   2   0  12    14231.54    15591.31    492.99 o
   4   0  12    14559.44    15793.23    506.25 o
   6   0  12    17202.87    18487.33    546.78 o
   8   0  12      733.05      453.19    131.90 o
  10   0  12      186.30      310.23    115.69 o
  12   0  12     1771.30     1564.44    212.23 o
  14   0  12     1833.53     2260.07    249.81 o
  16   0  12        6.49       54.53     94.32 o
  18   0  12     1989.64     1992.58    240.23 o
  20   0  12      794.40      751.64    172.43 o
  22   0  12       38.20       87.69    114.22 o
  24   0  12      825.36      654.37    184.96 o
 -45   1  12      537.07      464.40    122.69 o
 -43   1  12     4996.54     5315.39    230.51 o
 -41   1  12      405.48      247.88     65.58 o
 -39   1  12      533.50      569.82    212.23 o
 -37   1  12        0.08        0.00     31.79 o
 -35   1  12        0.24       17.88     31.84 o
 -33   1  12     1451.82     1373.67     99.57 o
 -31   1  12     9288.47     9610.67    228.06 o
 -29   1  12     1481.13     1326.79    122.18 o
 -27   1  12      856.98      927.50    138.54 o
 -25   1  12      115.42       95.89     47.28 o
 -23   1  12       82.81      124.48     49.14 o
 -21   1  12      561.27      565.09     64.66 o
 -19   1  12     3725.71     3713.88    129.49 o
 -17   1  12     1131.33     1075.97     82.42 o
 -15   1  12     2058.92     1883.04    136.41 o
 -13   1  12       24.72       36.96     38.80 o
 -11   1  12        1.35        0.00     32.43 o
  -9   1  12      840.16      746.55     74.03 o
  -7   1  12      985.68     1042.47     84.49 o
  -5   1  12       62.33       18.70     38.45 o
  -3   1  12     2758.10     2519.29    114.99 o
  -1   1  12      970.70      902.01     83.28 o
   1   1  12     1151.07     1102.23    174.65 o
   3   1  12      234.50      255.11     78.93 o
   5   1  12      439.91      440.44     92.68 o
   7   1  12        0.47       65.28     64.31 o
   9   1  12      513.03      583.46    112.01 o
  11   1  12     1328.59     1422.36    142.31 o
  13   1  12        7.13       14.59     62.19 o
  15   1  12       82.95      122.83     74.61 o
  17   1  12      473.54      509.47    101.84 o
  19   1  12       23.62        0.00     54.43 o
  21   1  12     2344.26     2538.12    200.09 o
  23   1  12      834.01      915.17    139.38 o
  25   1  12      142.83      116.78    119.01 o
 -42   2  12     2289.84     2969.70    264.55 o
 -40   2  12     1024.62     1067.41    127.99 o
 -38   2  12     1991.46     2172.87    309.13 o
 -36   2  12     1722.61     1845.75    159.54 o
 -34   2  12     1053.36     1166.43    126.78 o
 -32   2  12     1786.32     2000.32    154.71 o
 -30   2  12     1589.94     1574.99    139.33 o
 -28   2  12      885.83      776.29    105.75 o
 -26   2  12     5487.99     5748.90    640.73 o
 -24   2  12     7899.37     8044.20    725.85 o
 -22   2  12     1252.82     1294.29    123.49 o
 -20   2  12     3545.75     3635.97    173.93 o
 -18   2  12     3570.84     3452.00    255.34 o
 -16   2  12     3578.02     3471.67    169.81 o
 -14   2  12     2919.43     3024.75    121.70 o
 -12   2  12     4117.40     3986.20    172.05 o
 -10   2  12     2370.40     2329.08    114.66 o
  -8   2  12     6918.97     6891.42    181.14 o
  -6   2  12       43.72        0.00     33.42 o
  -4   2  12       29.75       25.48     41.55 o
  -2   2  12    10184.97    10538.97    229.68 o
   0   2  12      726.40      820.22     81.48 o
   2   2  12     1843.66     1858.79    173.91 o
   4   2  12     8876.06     8651.05    356.66 o
   6   2  12     2055.45     2072.79    157.79 o
   8   2  12      397.57      357.46     84.05 o
  10   2  12       86.63       69.08     65.04 o
  12   2  12       25.67       69.69     58.54 o
  14   2  12      484.25      477.02    102.82 o
  16   2  12     1529.07     1677.99    164.85 o
  18   2  12      585.28      604.25    108.04 o
  20   2  12     5968.55     6763.36    283.84 o
  22   2  12      480.56      501.78    112.14 o
  24   2  12        8.15        0.00    146.27 o
 -39   3  12      299.66      187.65    149.96 o
 -37   3  12       29.65       21.21     57.18 o
 -35   3  12     1107.33      920.67    245.39 o
 -33   3  12     1269.97     1371.79    144.33 o
 -31   3  12      524.88      483.26     89.90 o
 -29   3  12     2428.86     2788.68    226.60 o
 -27   3  12      990.61     1052.29    125.66 o
 -25   3  12        0.70        0.00     67.06 o
 -23   3  12     1948.05     2182.78    168.01 o
 -21   3  12      202.53      143.62     83.27 o
 -19   3  12        0.03        0.00     56.74 o
 -17   3  12     7091.80     7236.82    256.66 o
 -15   3  12      222.19      200.51     67.00 o
 -13   3  12      162.93      137.20     83.27 o
 -11   3  12     1562.89     1439.08    132.24 o
  -9   3  12      240.70      257.00     89.16 o
  -7   3  12       88.84      103.99     45.14 o
  -5   3  12      142.36      136.22     38.90 o
  -3   3  12      700.40      631.29     67.65 o
  -1   3  12     1117.25      936.70    110.19 o
   1   3  12      929.08      952.65     86.26 o
   3   3  12      229.18      168.20     56.38 o
   5   3  12        5.16        0.00     37.11 o
   7   3  12     1566.17     1677.03    121.15 o
   9   3  12     1669.59     1546.65    230.16 o
  11   3  12       13.74       10.89     40.95 o
  13   3  12       65.01      154.83     78.53 o
  15   3  12      188.13      205.13     56.18 o
  17   3  12      310.99      415.95    141.46 o
  19   3  12     1942.78     2297.57    245.92 o
 -34   4  12       87.25       17.29     57.58 o
 -32   4  12      131.67      132.24     67.88 o
 -30   4  12      465.79      383.00    129.33 o
 -28   4  12      606.00      678.43    244.28 o
 -26   4  12      148.73       62.31     80.32 o
 -24   4  12     3255.06     3441.15    217.02 o
 -22   4  12        9.36        0.00    170.59 o
 -20   4  12      611.33      563.68     96.65 o
 -18   4  12       20.03      104.43    147.38 o
 -16   4  12      363.94      329.78     79.39 o
 -14   4  12      712.74      653.21     80.43 o
 -12   4  12      894.72      865.64    102.25 o
 -10   4  12      807.13      889.58     92.61 o
  -8   4  12    11567.54    11933.11    270.30 o
  -6   4  12      400.07      432.07     65.37 o
  -4   4  12      533.25      484.29     69.16 o
  -2   4  12       57.32       83.74     40.66 o
   0   4  12     1202.44     1088.89    116.49 o
   2   4  12      324.00      349.99     54.19 o
   4   4  12     2589.28     2413.73    148.94 o
   6   4  12      153.87      235.60     51.88 o
   8   4  12       11.59        9.26     40.36 o
  10   4  12      983.81     1088.22    136.65 o
  12   4  12      966.67     1007.54    128.87 o
  14   4  12      357.46      118.85    113.11 o
 -25   5  12        0.61        0.00     96.90 o
 -23   5  12      720.88      193.20    255.70 o
 -21   5  12      126.67       86.10     65.51 o
 -19   5  12     1500.53     1531.46    164.89 o
 -17   5  12      125.14      180.22    105.38 o
 -15   5  12       40.92       29.51     59.57 o
 -13   5  12       15.33       33.31     57.01 o
 -11   5  12      235.34      187.56     56.88 o
  -9   5  12      754.93      664.25     85.75 o
  -7   5  12     1667.46     1828.20    132.99 o
  -5   5  12      665.98      596.81     80.51 o
  -3   5  12      682.83      691.96     87.96 o
  -1   5  12      131.35      144.95     49.77 o
   1   5  12       38.47       65.99     38.33 o
   3   5  12       20.04       93.23     45.43 o
   5   5  12      472.14      669.43     85.37 o
   7   5  12      832.63      547.78     97.37 o
 -43   1  13      255.27      370.66    114.22 o
 -41   1  13       50.66      275.60     89.90 o
 -39   1  13        9.55       78.11     64.11 o
 -37   1  13     1096.42     1108.30    167.28 o
 -35   1  13       12.26       45.77     42.84 o
 -33   1  13     1596.17     1766.57    142.54 o
 -31   1  13      760.22      533.67    171.33 o
 -29   1  13     2235.01     2122.48    148.28 o
 -27   1  13      146.31      167.86     57.01 o
 -25   1  13      114.36       89.89     51.50 o
 -23   1  13     1971.71     1903.39    129.75 o
 -21   1  13      425.59      435.51     62.53 o
 -19   1  13      817.03      891.22     90.91 o
 -17   1  13      538.71      524.65     66.84 o
 -15   1  13       11.51        0.00     42.32 o
 -13   1  13     1875.77     1681.47    141.24 o
 -11   1  13       24.89        0.00     34.92 o
  -9   1  13       38.48       17.28     36.02 o
  -7   1  13       89.76      128.25     45.96 o
  -5   1  13      481.02      448.37     65.52 o
  -3   1  13      305.70      354.71     58.35 o
  -1   1  13      202.65      268.58     54.93 o
   1   1  13     4396.78     4334.92    318.34 o
   3   1  13       34.70       12.95     56.62 o
   5   1  13     1273.97     1462.48    143.25 o
   7   1  13        4.56        0.00    181.65 o
   9   1  13        1.93       43.38    131.90 o
  11   1  13     1029.64      965.83    131.82 o
  13   1  13      566.17      663.23    173.17 o
  15   1  13      239.45      217.86     81.94 o
  17   1  13      596.61      539.07    107.55 o
  19   1  13      435.83      564.40    156.96 o
  21   1  13      329.58      308.11    376.92 o
 -40   2  13      335.89      159.36     71.48 o
 -38   2  13      934.70      956.33    175.01 o
 -36   2  13      487.21      399.56     86.38 o
 -34   2  13      176.69      208.83     74.06 o
 -32   2  13       11.60       36.18    113.11 o
 -30   2  13      204.26      219.38     61.20 o
 -28   2  13       27.59        0.00     40.39 o
 -26   2  13       27.90       32.93     53.43 o
 -24   2  13      790.96      716.94    106.11 o
 -22   2  13     1577.85     1564.74    136.74 o
 -20   2  13     3276.93     2957.15    162.48 o
 -18   2  13      143.43      187.44     63.90 o
 -16   2  13      854.61      873.19    108.12 o
 -14   2  13       24.15       77.70     52.32 o
 -12   2  13     1022.07      936.09    113.65 o
 -10   2  13      114.94      151.20     48.88 o
  -8   2  13     1159.65     1083.56     92.37 o
  -6   2  13      697.14      519.26     68.81 o
  -4   2  13       56.39       43.70     42.09 o
  -2   2  13      351.94      387.16     62.56 o
   0   2  13      649.77      664.30     79.68 o
   2   2  13      232.26      285.06     81.55 o
   4   2  13     1191.21     1290.67    136.77 o
   6   2  13        9.26        0.00    104.64 o
   8   2  13       27.71       61.32     83.64 o
  10   2  13       43.58       86.25     67.52 o
  12   2  13      541.71      706.06    152.54 o
  14   2  13       45.78       97.37     66.47 o
  16   2  13      180.05      304.39     87.74 o
  18   2  13        2.18       47.03     69.45 o
  20   2  13      104.05      209.64     86.03 o
 -37   3  13        4.40        0.00     54.59 o
 -35   3  13      250.22      147.24     65.48 o
 -33   3  13       15.74        0.00     43.32 o
 -31   3  13      301.04      200.60     70.43 o
 -29   3  13     1248.10     1336.88    205.96 o
 -27   3  13     2201.68     2470.12    179.96 o
 -25   3  13      875.78      933.39    121.23 o
 -23   3  13        9.65        0.00     46.06 o
 -21   3  13      102.05      138.42     58.91 o
 -19   3  13        0.79       14.74     47.94 o
 -17   3  13      727.36      696.23    103.35 o
 -15   3  13      455.10      493.92     93.01 o
 -13   3  13      107.62       60.27     48.25 o
 -11   3  13      246.02      221.94     65.15 o
  -9   3  13      244.79      317.88     74.16 o
  -7   3  13     1515.98     1781.12    145.65 o
  -5   3  13      461.37      508.36     69.66 o
  -3   3  13      477.72      505.25     72.32 o
  -1   3  13     1117.92     1085.50     99.46 o
   1   3  13      129.96      243.29     47.69 o
   3   3  13      205.92      172.05     51.69 o
   5   3  13     1171.60     1214.84    107.21 o
   7   3  13      227.73      269.94     58.16 o
   9   3  13      356.09      285.43     71.50 o
  11   3  13       32.43       63.38     43.09 o
  13   3  13       51.18       28.54     45.81 o
  15   3  13        4.86       81.71     94.29 o
  17   3  13      173.90      178.53     82.90 o
 -32   4  13      460.57      323.62    364.03 o
 -30   4  13        9.35       72.43     64.22 o
 -28   4  13      273.69      288.50     85.50 o
 -26   4  13     1409.94     1722.08    197.86 o
 -24   4  13     1115.19     1161.05    140.43 o
 -22   4  13      143.03        0.00    142.96 o
 -20   4  13     2053.80     2023.74    173.92 o
 -18   4  13       42.23       34.60     75.16 o
 -16   4  13       74.90      100.31     57.20 o
 -14   4  13     1948.10     1858.38    165.18 o
 -12   4  13       59.17       78.61     53.09 o
 -10   4  13      731.47      799.59     88.03 o
  -8   4  13      415.58      377.43     63.10 o
  -6   4  13      589.59      505.62     91.68 o
  -4   4  13       12.58        0.00     44.12 o
  -2   4  13        0.49       32.39     66.88 o
   0   4  13       32.55       71.15     41.08 o
   2   4  13     1280.33     1483.23    119.05 o
   4   4  13      396.26      335.34     62.86 o
   6   4  13        2.30        0.00     40.14 o
   8   4  13       86.55       81.74     57.85 o
  10   4  13      508.82      262.62    211.66 o
  12   4  13      244.30      120.68     55.71 o
 -21   5  13       82.78        0.00    180.17 o
 -19   5  13      898.95      734.72    555.62 o
 -17   5  13       89.20      110.77     70.46 o
 -15   5  13      347.00      360.81     98.99 o
 -13   5  13      511.82      560.24    112.49 o
 -11   5  13      139.64       18.44     53.49 o
  -9   5  13      148.93      134.00     65.11 o
  -7   5  13        0.75        0.00     57.27 o
  -5   5  13       84.42       79.55     52.97 o
  -3   5  13       66.43       16.73     47.32 o
  -1   5  13      200.46      128.74    123.37 o
   1   5  13      153.15      125.04     52.43 o
 -42   0  14     3349.17     3604.91    275.60 o
 -40   0  14      516.01      654.37    134.85 o
 -38   0  14     2228.37     2237.96    193.80 o
 -36   0  14        0.39      175.38     67.06 o
 -34   0  14     1874.88     2064.79    183.49 o
 -32   0  14     2944.83     2993.28    227.70 o
 -30   0  14       24.50       98.01     54.53 o
 -28   0  14      732.35     1026.50    150.33 o
 -26   0  14    11202.31    11753.44    291.35 o
 -24   0  14     9572.69    10627.11    274.51 o
 -22   0  14      108.39      162.12     82.53 o
 -20   0  14      211.01      295.50     98.01 o
 -18   0  14     1132.88      959.44    150.33 o
 -16   0  14      538.53      478.25    119.38 o
 -14   0  14     3142.23     3580.59    249.07 o
 -12   0  14        3.12        5.90     71.48 o
 -10   0  14     3475.97     2972.65    226.96 o
  -8   0  14     3623.80     3562.91    252.02 o
  -6   0  14     1427.41     1434.74    190.86 o
  -4   0  14     2019.98     2323.44    229.18 o
  -2   0  14     2515.91     2447.98    239.49 o
   0   0  14        0.25        0.00     81.80 o
   2   0  14     2357.31     2134.06    236.54 o
   4   0  14       16.37      153.28     98.74 o
   6   0  14      915.18     1338.95    198.96 o
   8   0  14     3527.72     3221.72    266.76 o
  10   0  14     5475.26     5858.35    357.40 o
  12   0  14      980.51     1064.82    196.75 o
  14   0  14       21.32       75.90     92.11 o
  16   0  14      133.94        0.00    103.17 o
  18   0  14        5.83       78.85    120.85 o
  20   0  14       16.76       97.27     95.80 o
 -41   1  14      109.91      225.49     98.01 o
 -39   1  14      909.00      901.23    162.12 o
 -37   1  14      441.32      539.41    120.11 o
 -35   1  14     2967.61     2703.68    219.60 o
 -33   1  14     1480.62     1635.44    141.02 o
 -31   1  14      460.06      432.67     83.64 o
 -29   1  14        2.18       40.39     45.57 o
 -27   1  14      286.40      143.91     69.27 o
 -25   1  14      418.84      386.95     76.26 o
 -23   1  14     6836.42     7003.30    238.33 o
 -21   1  14     1114.24      965.12    215.54 o
 -19   1  14        2.33       42.58     44.33 o
 -17   1  14     1259.20     1169.92     93.55 o
 -15   1  14     1149.03     1081.31     90.67 o
 -13   1  14       20.86       30.20     37.26 o
 -11   1  14       60.37       72.00     41.92 o
  -9   1  14     1003.21     1060.92    157.59 o
  -7   1  14     1434.93     1460.64    104.28 o
  -5   1  14      454.67      504.72     70.47 o
  -3   1  14     1318.38     1150.15     96.27 o
  -1   1  14       32.31       28.58     40.71 o
   1   1  14     1234.46     1240.65    100.28 o
   3   1  14     1092.83     1183.57    133.52 o
   5   1  14      329.80      230.00    141.85 o
   7   1  14      464.52      407.83     90.19 o
   9   1  14       28.70       28.20     58.85 o
  11   1  14       21.80        0.00     60.22 o
  13   1  14      389.89      538.95    141.48 o
  15   1  14       51.97      226.47     87.46 o
  17   1  14      387.61      506.42    114.11 o
  19   1  14      646.69       94.68     78.73 o
 -38   2  14       48.14      119.77     62.19 o
 -36   2  14       27.66        0.00     81.80 o
 -34   2  14       10.53       39.40     53.08 o
 -32   2  14      517.22      516.80     90.12 o
 -30   2  14     1276.31     1415.80    148.49 o
 -28   2  14      611.04      534.22     92.11 o
 -26   2  14      224.55      158.39     62.82 o
 -24   2  14      304.99      208.04     65.08 o
 -22   2  14      205.08      303.67     75.78 o
 -20   2  14        3.66        0.00     48.77 o
 -18   2  14     3219.71     2983.07    268.23 o
 -16   2  14     2542.93     2437.75    151.63 o
 -14   2  14       57.98       57.09     51.39 o
 -12   2  14      469.91      379.52     64.13 o
 -10   2  14       38.26       53.93     38.93 o
  -8   2  14      416.99      485.13     71.13 o
  -6   2  14       50.93       69.82     43.54 o
  -4   2  14      648.43      775.41     85.63 o
  -2   2  14     1388.83     1012.09     96.37 o
   0   2  14      716.02      660.19     81.22 o
   2   2  14      114.41      106.69     47.46 o
   4   2  14      178.11      200.66     72.60 o
   6   2  14      642.09      878.84    243.18 o
   8   2  14      592.65      516.46    100.74 o
  10   2  14       54.46      145.05     73.12 o
  12   2  14       63.53      188.30     75.51 o
  14   2  14      144.21      126.58     74.36 o
  16   2  14      192.88      259.03    138.54 o
 -35   3  14      103.12       93.54     70.86 o
 -33   3  14     2439.05     2091.12    599.47 o
 -31   3  14       40.48      136.17     68.27 o
 -29   3  14     3148.62     3612.54    255.34 o
 -27   3  14       29.39       22.52     49.66 o
 -25   3  14     4195.51     4348.43    216.17 o
 -23   3  14       21.98       32.44     44.79 o
 -21   3  14     4052.98     4376.90    336.39 o
 -19   3  14     2960.78     3126.38    331.60 o
 -17   3  14     2554.41     2925.36    173.43 o
 -15   3  14     1287.93     1157.94    185.70 o
 -13   3  14     1019.91     1005.00    123.46 o
 -11   3  14       41.84        0.00     90.64 o
  -9   3  14     3180.64     3291.03    176.69 o
  -7   3  14      735.91      806.82    215.91 o
  -5   3  14       13.40        0.00     44.21 o
  -3   3  14       22.19       11.23     42.06 o
  -1   3  14    12471.70    12938.97    322.14 o
   1   3  14     3458.43     3460.95    151.48 o
   3   3  14      238.29      331.39     62.47 o
   5   3  14     8359.63     9184.59    313.95 o
   7   3  14     1155.95     1258.75    146.52 o
   9   3  14      258.72      559.66    104.54 o
  11   3  14     1172.65     1288.40    182.01 o
  13   3  14       89.42      161.08     78.95 o
 -28   4  14     2718.48     1348.21   1323.47 o
 -26   4  14      165.34       75.02     64.75 o
 -24   4  14      308.61      273.98     84.37 o
 -22   4  14       91.42      113.91     74.06 o
 -20   4  14      104.07      135.29     89.16 o
 -18   4  14     1201.71     1123.66    139.29 o
 -16   4  14      701.03      890.21    124.63 o
 -14   4  14       95.17      256.98     89.16 o
 -12   4  14      347.21      430.45     84.93 o
 -10   4  14       36.39      107.35     78.48 o
  -8   4  14       78.10       77.70     55.92 o
  -6   4  14      118.01       51.61     42.38 o
  -4   4  14     1257.38     1449.89    121.83 o
  -2   4  14      514.79      521.09     74.54 o
   0   4  14      349.10      301.14     95.24 o
   2   4  14       36.40       58.31     45.69 o
   4   4  14        8.64        0.00     36.14 o
   6   4  14       24.67        0.00     44.40 o
 -39   1  15      182.40      305.81    107.59 o
 -37   1  15        6.72        0.00     56.00 o
 -35   1  15      580.57      529.09    109.06 o
 -33   1  15      217.82      185.54     63.00 o
 -31   1  15     1650.35     1552.23    139.97 o
 -29   1  15      399.06      498.10     86.66 o
 -27   1  15     1647.22     1657.59    141.84 o
 -25   1  15      211.40      269.17    133.75 o
 -23   1  15     1854.06     1767.53    141.78 o
 -21   1  15      423.68      501.97     88.43 o
 -19   1  15       56.50       98.98     39.00 o
 -17   1  15     5281.49     5191.62    330.66 o
 -15   1  15        7.54      101.13     42.34 o
 -13   1  15       15.89       86.65     40.94 o
 -11   1  15       88.45       43.42     41.37 o
  -9   1  15        0.80        0.00     39.33 o
  -7   1  15     1515.68     1683.44    113.80 o
  -5   1  15     2093.00     2229.09    125.16 o
  -3   1  15       32.56        0.00     41.37 o
  -1   1  15        0.09       30.30     38.98 o
   1   1  15      276.09      183.08     77.90 o
   3   1  15     1668.42     1581.31    155.18 o
   5   1  15      243.24      277.17    104.27 o
   7   1  15     2003.02     2159.98    292.18 o
   9   1  15      129.74       53.14     65.68 o
  11   1  15      193.97      252.96     84.66 o
  13   1  15       66.83        0.00     66.17 o
  15   1  15        2.58       28.04    103.17 o
 -36   2  15      301.20      266.84     79.72 o
 -34   2  15       10.69       91.91     60.72 o
 -32   2  15     2424.44     2409.95    179.56 o
 -30   2  15     1647.64     1693.62    154.90 o
 -28   2  15      164.89      195.90     62.27 o
 -26   2  15      543.95      499.17     91.94 o
 -24   2  15       25.13       13.17     44.08 o
 -22   2  15      283.08      363.82     73.45 o
 -20   2  15      499.88      598.68     94.01 o
 -18   2  15      705.10      646.00    114.22 o
 -16   2  15      343.99      370.11     79.20 o
 -14   2  15       58.41       53.85     52.56 o
 -12   2  15      240.52      129.68     59.00 o
 -10   2  15      562.06      593.66     77.25 o
  -8   2  15     2489.88     2425.41    125.93 o
  -6   2  15        2.21       47.37     44.01 o
  -4   2  15      161.03      106.77     65.46 o
  -2   2  15      911.60      866.40     91.63 o
   0   2  15        7.41       40.89     41.43 o
   2   2  15     2846.50     2471.04    131.95 o
   4   2  15     2121.77     2137.22    131.78 o
   6   2  15        5.85        0.00     71.48 o
   8   2  15      789.89      885.25    169.49 o
  10   2  15        5.68        8.81     75.16 o
  12   2  15        0.01       35.79     76.34 o
 -33   3  15      179.79       72.88    113.48 o
 -31   3  15      106.43       25.31     64.80 o
 -29   3  15        0.25      184.79     71.95 o
 -27   3  15      357.26      217.39     74.78 o
 -25   3  15      301.59      229.71     67.68 o
 -23   3  15       10.78       14.91     48.27 o
 -21   3  15      611.32      373.78     90.30 o
 -19   3  15       64.11       44.69     53.91 o
 -17   3  15      570.50      609.88     99.34 o
 -15   3  15       17.37       22.67     70.37 o
 -13   3  15       29.74        0.00     63.00 o
 -11   3  15      323.00      329.16     67.54 o
  -9   3  15      115.22      123.00     50.42 o
  -7   3  15      325.36      425.37     81.83 o
  -5   3  15      573.57      709.23    103.40 o
  -3   3  15      213.88      188.30     55.05 o
  -1   3  15     2131.38     1847.21    131.00 o
   1   3  15      458.48      601.72     91.44 o
   3   3  15      127.17       38.67     50.07 o
   5   3  15      450.76      422.63     79.55 o
   7   3  15       30.42      122.16     74.54 o
 -24   4  15       74.70      118.52     64.42 o
 -22   4  15      667.32      341.96    321.29 o
 -20   4  15        2.64        0.00     62.14 o
 -18   4  15      398.41      202.92    110.53 o
 -16   4  15      481.34      238.79    266.39 o
 -14   4  15      838.90      690.31    314.66 o
 -12   4  15      375.71      312.66     86.76 o
 -10   4  15      559.71      432.17    100.20 o
  -8   4  15      344.89      208.62    158.43 o
  -6   4  15     1599.43     1750.69    286.29 o
  -4   4  15        2.32       57.94     65.95 o
  -2   4  15      878.63      495.55    377.66 o
   0   4  15        2.25        0.00     59.66 o
 -26   0  16      909.70     1218.09    176.86 o
 -24   0  16      947.07     1122.30    173.91 o
 -22   0  16     5859.91     5992.46    324.97 o
 -20   0  16      588.76      583.62    123.80 o
 -18   0  16     3119.96     3126.66    237.28 o
 -16   0  16      685.16      496.67    133.38 o
 -14   0  16     1849.66     2049.32    224.75 o
 -12   0  16      245.98      223.28     98.74 o
 -10   0  16     3407.98     3641.76    268.97 o
  -8   0  16      807.97      958.71    175.38 o
  -6   0  16     2101.78     2209.96    240.97 o
  -4   0  16       29.45      117.17     83.27 o
  -2   0  16     1818.78     1907.10    234.33 o
   0   0  16     1055.48      902.70    177.59 o
   2   0  16     6050.99     6900.32    395.71 o
   4   0  16     4266.35     4054.42    322.02 o
   6   0  16     7894.93     8763.94    458.35 o
   8   0  16     2174.49     2365.45    281.50 o
  10   0  16      287.43      238.02    120.11 o
 -35   1  16       18.17      114.22     75.90 o
 -33   1  16       87.87      144.76    143.33 o
 -31   1  16     1028.92     1187.18    126.63 o
 -29   1  16      383.23      457.14    101.32 o
 -27   1  16     2046.97     2489.86    154.02 o
 -25   1  16      272.40      251.65     66.73 o
 -23   1  16      103.48       65.64     69.27 o
 -21   1  16      481.31      475.03    123.06 o
 -19   1  16     1478.99     1633.71    137.73 o
 -17   1  16      773.61      852.21     90.31 o
 -15   1  16      353.66      433.64     86.14 o
 -13   1  16      166.76       93.21     59.13 o
 -11   1  16      236.01      243.34     68.48 o
  -9   1  16      181.99      184.81     70.01 o
  -7   1  16      536.89      597.76     98.48 o
  -5   1  16      162.05      205.36     70.70 o
  -3   1  16      216.06      162.67     69.39 o
  -1   1  16       47.65       70.19    141.48 o
   1   1  16      184.27      182.33     73.42 o
   3   1  16      419.88      538.53    104.18 o
   5   1  16      946.84     1296.93    181.65 o
   7   1  16       70.69      199.22     78.63 o
   9   1  16       10.05       27.23     74.24 o
  11   1  16      314.61      273.45     81.09 o
 -34   2  16     1715.34     1562.94    156.56 o
 -32   2  16     1852.97     1895.02    213.33 o
 -30   2  16      814.28      631.51    102.19 o
 -28   2  16      392.33      342.63    140.01 o
 -26   2  16      988.46     1082.57    132.70 o
 -24   2  16     3436.37     3517.40    190.08 o
 -22   2  16     1979.21     1861.37    156.82 o
 -20   2  16     4506.00     4704.82    269.34 o
 -18   2  16      723.85      699.65    105.12 o
 -16   2  16     2508.18     2647.69    162.44 o
 -14   2  16      613.09      673.36    103.90 o
 -12   2  16     1684.71     1617.66    148.46 o
 -10   2  16     1801.17     2041.41    128.09 o
  -8   2  16     2800.54     2919.79    149.94 o
  -6   2  16      110.57      163.37     64.32 o
  -4   2  16      557.13      608.77     82.18 o
  -2   2  16     3141.04     3151.07    149.43 o
   0   2  16     1548.66     1951.18    135.33 o
   2   2  16     1188.66      998.34    104.97 o
   4   2  16     1871.08     2175.69    173.10 o
   6   2  16     1524.84     1213.31    328.36 o
   8   2  16      426.71      146.34    185.70 o
 -27   3  16       39.93       42.56     70.01 o
 -25   3  16      109.57      240.15     75.18 o
 -23   3  16      522.50      579.02    103.14 o
 -21   3  16       29.36       84.39     60.50 o
 -19   3  16      195.76      180.67     68.69 o
 -17   3  16      995.21      822.53    119.36 o
 -15   3  16      505.58      552.95    103.90 o
 -13   3  16      127.14      123.86     66.31 o
 -11   3  16     1575.90     1568.81    154.26 o
  -9   3  16        0.41       70.42     58.33 o
  -7   3  16      224.59      189.73     76.27 o
  -5   3  16       55.32      167.41     67.44 o
  -3   3  16      210.89       69.67     59.57 o
  -1   3  16        9.75       86.62     62.61 o
   1   3  16     1311.12      898.29    315.76 o
   3   3  16       83.72      154.94     67.17 o
 -31   1  17      170.14      140.01     89.90 o
 -29   1  17     1770.77     1983.73    240.23 o
 -27   1  17       26.88       49.37     84.01 o
 -25   1  17      864.46     1002.92    181.28 o
 -23   1  17     2392.12     2684.52    240.23 o
 -21   1  17        1.67       61.90     77.37 o
 -19   1  17      101.93      162.85    100.22 o
 -17   1  17      447.91      533.45     94.10 o
 -15   1  17        9.95       71.11     53.15 o
 -13   1  17      714.38      592.35    107.22 o
 -11   1  17        6.25      151.68     62.71 o
  -9   1  17      145.69      242.29    106.11 o
  -7   1  17       58.22       92.58     62.93 o
  -5   1  17        5.74      104.25     62.11 o
  -3   1  17      752.79      882.94    126.95 o
  -1   1  17      362.12      404.53     93.29 o
   1   1  17     1630.76     1667.63    301.39 o
   3   1  17      100.26      148.42     75.96 o
   5   1  17      178.45      108.03    204.12 o
 -28   2  17      625.27      565.51     99.49 o
 -26   2  17       46.52        0.00     59.32 o
 -24   2  17      604.78      579.16     96.48 o
 -22   2  17      792.88      697.58    177.96 o
 -20   2  17     1026.54      994.42    129.43 o
 -18   2  17       90.36        0.00     64.11 o
 -16   2  17     1350.34     1266.85    138.70 o
 -14   2  17      194.37      324.17     91.38 o
 -12   2  17      231.97      374.27     78.79 o
 -10   2  17       52.77       18.97     47.98 o
  -8   2  17     1008.40     1005.47    101.20 o
  -6   2  17      242.61      161.91     58.76 o
  -4   2  17        0.62      108.38     66.68 o
  -2   2  17        6.47       72.11     56.25 o
   0   2  17     1264.11      829.87    428.64 o
   2   2  17      808.99      426.66    366.98 o
 -19   3  17       15.11       27.02     68.90 o
 -17   3  17      162.61      312.49     83.33 o
 -15   3  17      117.09      165.92     83.64 o
 -13   3  17        9.72       86.95     65.35 o
 -11   3  17       62.70        0.00     54.68 o
  -9   3  17      124.05        0.00     61.16 o
  -7   3  17      125.02      125.67    109.06 o
 -22   0  18     2351.51     1985.21    233.60 o
 -20   0  18      336.17      447.30    137.80 o
 -18   0  18      350.01      445.09    120.11 o
 -16   0  18        0.36      134.12     83.27 o
 -14   0  18      674.13      640.37    151.06 o
 -12   0  18      403.18      290.34    119.38 o
 -10   0  18     2054.15     2138.48    257.18 o
  -8   0  18      474.73      642.58    154.75 o
  -6   0  18     1835.03     2353.66    265.28 o
  -4   0  18     1158.96     1090.61    195.28 o
  -2   0  18      247.84      375.82    145.91 o
 -25   1  18      132.42      210.75     98.01 o
 -23   1  18      324.94      424.45    132.64 o
 -21   1  18     2478.25     2842.22    252.76 o
 -19   1  18      149.77      126.75    103.17 o
 -17   1  18      383.98      441.40    132.64 o
 -15   1  18      201.20      300.49     81.62 o
 -13   1  18       19.79       82.32     60.42 o
 -11   1  18      155.52      108.54     66.17 o
  -9   1  18      862.94     1049.71    135.79 o
  -7   1  18      150.35      146.99     74.06 o
  -5   1  18      963.09     1033.14    215.91 o
  -3   1  18       11.41       57.85     66.70 o
 -20   2  18       15.18       27.37     86.59 o
 -18   2  18      339.90      390.52     89.08 o
 -16   2  18     1346.62     1366.07    182.38 o
 -14   2  18       30.91      208.54    103.90 o
 -12   2  18      328.32      452.46    135.59 o
 -10   2  18      254.13      266.02    114.22 o
 
